# Supplementary material for: DNA methylation-regulated ZDHHC5 and PPT1 in the pathogenesis of osteoporosis
Source: Medicine (Baltimore). 2026 Apr 24;105(17):e48429. doi: 10.1097/MD.0000000000048429 (PMC13124397; doi:10.1097/MD.0000000000048429)
Supplement: Supplementary file 1 [file medi-105-e48429-s001.xls]

## Sheet: S1
Supplementary Table S1: The Palmitoylation genes.
Gene	Description
PPT1	Palmitoylprotein Thioesterase 1
PPT2	Palmitoylprotein Thioesterase 2
ZDHHC1	Zinc Finger DHHC-Type Containing 1
ZDHHC2	Zinc Finger DHHC-Type Containing 2
ZDHHC3	Zinc Finger DHHC-Type Containing 3
ZDHHC4	Zinc Finger DHHC-Type Containing 4
ZDHHC5	Zinc Finger DHHC-Type Containing 5
ZDHHC6	Zinc Finger DHHC-Type Containing 6
ZDHHC7	Zinc Finger DHHC-Type Containing 7
ZDHHC8	Zinc Finger DHHC-Type Containing 8
ZDHHC9	Zinc Finger DHHC-Type Containing 9
ZDHHC10	Zinc Finger DHHC-Type Containing 10
ZDHHC11	Zinc Finger DHHC-Type Containing 11
ZDHHC12	Zinc Finger DHHC-Type Containing 12
ZDHHC13	Zinc Finger DHHC-Type Containing 13
ZDHHC14	Zinc Finger DHHC-Type Containing 14
ZDHHC15	Zinc Finger DHHC-Type Containing 15
ZDHHC16	Zinc Finger DHHC-Type Containing 16
ZDHHC17	Zinc Finger DHHC-Type Containing 17
ZDHHC18	Zinc Finger DHHC-Type Containing 18
ZDHHC19	Zinc Finger DHHC-Type Containing 19
ZDHHC20	Zinc Finger DHHC-Type Containing 20
ZDHHC21	Zinc Finger DHHC-Type Containing 21
ZDHHC22	Zinc Finger DHHC-Type Containing 22
ZDHHC23	Zinc Finger DHHC-Type Containing 23
ZDHHC24	Zinc Finger DHHC-Type Containing 24

## Sheet: S2
Supplementary Table S2: Instrumental variables for Palmitoylation genes.
Gene	SNP	effect_allele.exposure	other_allele.exposure	effect_allele.outcome	other_allele.outcome	beta.exposure	beta.outcome	eaf.exposure	eaf.outcome	remove	palindromic	ambiguous	id.outcome	pos.outcome	pval.outcome	se.outcome	outcome	mr_keep.outcome	pval_origin.outcome	data_source.outcome	chr.exposure	pos.exposure	gene.exposure	pval.exposure	samplesize.exposure	se.exposure	exposure	mr_keep.exposure	pval_origin.exposure	id.exposure	data_source.exposure	action	SNP_index	mr_keep	samplesize.outcome	R2	f	meanf
PPT1	rs10430115	A	T	A	T	-0.211967	0.0015596	0.0437756	0.0501726	FALSE	TRUE	FALSE	finngen_R12_M13_OSTEOPOROSIS	39812564	0.962387	0.0330715	OSTEOPOROSIS	TRUE	reported	textfile	1	40278236	PPT1	5.9481e-10	10192	0.0342341	exposure	TRUE	reported	QnJNfx	textfile	2	1	TRUE	483725	0.0037474	38.3296	280.084
PPT1	rs11207895	T	C	T	C	0.104145	0.00412503	0.154393	0.205403	FALSE	FALSE	FALSE	finngen_R12_M13_OSTEOPOROSIS	40335425	0.816071	0.0177343	OSTEOPOROSIS	TRUE	reported	textfile	1	40801097	PPT1	3.2179e-21	31569	0.0110143	exposure	TRUE	reported	QnJNfx	textfile	2	1	TRUE	483725	0.0028241	89.4008	280.084
PPT1	rs11209014	T	C	T	C	-0.0585311	0.0107687	0.313642	0.294386	FALSE	FALSE	FALSE	finngen_R12_M13_OSTEOPOROSIS	40849992	0.49347	0.0157253	OSTEOPOROSIS	TRUE	reported	textfile	1	41315664	PPT1	1.0404e-11	31355	0.00860675	exposure	TRUE	reported	QnJNfx	textfile	2	1	TRUE	483725	0.00147281	46.2452	280.084
PPT1	rs114625153	C	T	C	T	-0.13418	0.0627198	0.0450806	0.0349298	FALSE	FALSE	FALSE	finngen_R12_M13_OSTEOPOROSIS	41014395	0.107652	0.0389846	OSTEOPOROSIS	TRUE	reported	textfile	1	41480067	PPT1	1.8023e-11	29143	0.0199636	exposure	TRUE	reported	QnJNfx	textfile	2	1	TRUE	483725	0.0015477	45.1714	280.084
PPT1	rs115184951	G	A	G	A	-0.15741	-0.0279492	0.0732244	0.0939424	FALSE	FALSE	FALSE	finngen_R12_M13_OSTEOPOROSIS	39776584	0.251743	0.0243858	OSTEOPOROSIS	TRUE	reported	textfile	1	40242256	PPT1	1.3242e-22	28462	0.0160893	exposure	TRUE	reported	QnJNfx	textfile	2	1	TRUE	483725	0.0033517	95.7101	280.084
PPT1	rs11577371	A	G	A	G	-0.119203	-0.0444864	0.161227	0.17714	FALSE	FALSE	FALSE	finngen_R12_M13_OSTEOPOROSIS	39694913	0.0171325	0.0186615	OSTEOPOROSIS	TRUE	reported	textfile	1	40160585	PPT1	5.8369e-27	30077	0.0110873	exposure	TRUE	reported	QnJNfx	textfile	2	1	TRUE	483725	0.00382844	115.583	280.084
PPT1	rs116348914	T	C	T	C	-0.203868	-0.0346603	0.0252272	0.0664162	FALSE	FALSE	FALSE	finngen_R12_M13_OSTEOPOROSIS	40776213	0.225982	0.0286266	OSTEOPOROSIS	TRUE	reported	textfile	1	41241885	PPT1	2.5407e-14	28403	0.0267557	exposure	TRUE	reported	QnJNfx	textfile	2	1	TRUE	483725	0.00203992	58.0542	280.084
PPT1	rs12035394	G	A	G	A	-0.120863	-0.00638782	0.046151	0.0624984	FALSE	FALSE	FALSE	finngen_R12_M13_OSTEOPOROSIS	39535634	0.828194	0.0294344	OSTEOPOROSIS	TRUE	reported	textfile	1	40001306	PPT1	4.898e-09	26613	0.0206589	exposure	TRUE	reported	QnJNfx	textfile	2	1	TRUE	483725	0.00128446	34.2246	280.084
PPT1	rs12091303	C	T	C	T	0.526511	0.0118029	0.0939327	0.091703	FALSE	FALSE	FALSE	finngen_R12_M13_OSTEOPOROSIS	40009346	0.638924	0.0251553	OSTEOPOROSIS	TRUE	reported	textfile	1	40475018	PPT1	1e-200	30902	0.0137881	exposure	TRUE	reported	QnJNfx	textfile	2	1	TRUE	483725	0.0450607	1458.08	280.084
PPT1	rs12117629	G	A	G	A	0.126449	0.0392432	0.0555639	0.0563754	FALSE	FALSE	FALSE	finngen_R12_M13_OSTEOPOROSIS	40623004	0.207552	0.0311373	OSTEOPOROSIS	TRUE	reported	textfile	1	41088676	PPT1	3.0584e-13	31684	0.0173413	exposure	TRUE	reported	QnJNfx	textfile	2	1	TRUE	483725	0.00167533	53.167	280.084
PPT1	rs12118033	A	G	A	G	-0.0771133	-0.0592916	0.0958519	0.151811	FALSE	FALSE	FALSE	finngen_R12_M13_OSTEOPOROSIS	39092539	0.0033448	0.0202075	OSTEOPOROSIS	TRUE	reported	textfile	1	39558211	PPT1	1.1675e-08	31569	0.0135187	exposure	TRUE	reported	QnJNfx	textfile	2	1	TRUE	483725	0.00102963	32.5358	280.084
PPT1	rs12122168	A	G	A	G	-0.662195	-0.0118319	0.908263	0.129255	FALSE	FALSE	FALSE	finngen_R12_M13_OSTEOPOROSIS	40168302	0.579594	0.0213581	OSTEOPOROSIS	TRUE	reported	textfile	1	40633974	PPT1	1e-200	30163	0.0141049	exposure	TRUE	reported	QnJNfx	textfile	2	1	TRUE	483725	0.0680971	2203.96	280.084
PPT1	rs12129051	A	C	A	C	-0.070384	-0.0157961	0.716561	0.28349	FALSE	FALSE	FALSE	finngen_R12_M13_OSTEOPOROSIS	39697834	0.326166	0.0160878	OSTEOPOROSIS	TRUE	reported	textfile	1	40163506	PPT1	7.9709e-14	27736	0.00942122	exposure	TRUE	reported	QnJNfx	textfile	2	1	TRUE	483725	0.00200825	55.8088	280.084
PPT1	rs12129549	A	G	A	G	0.132826	-0.0123519	0.0430899	0.0776958	FALSE	FALSE	FALSE	finngen_R12_M13_OSTEOPOROSIS	40847725	0.646483	0.0269307	OSTEOPOROSIS	TRUE	reported	textfile	1	41313397	PPT1	2.6215e-11	30545	0.0199247	exposure	TRUE	reported	QnJNfx	textfile	2	1	TRUE	483725	0.00145282	44.438	280.084
PPT1	rs12142334	G	A	G	A	0.0575986	0.00271839	0.23184	0.245775	FALSE	FALSE	FALSE	finngen_R12_M13_OSTEOPOROSIS	39632191	0.870871	0.0167232	OSTEOPOROSIS	TRUE	reported	textfile	1	40097863	PPT1	1.162e-09	31341	0.00946474	exposure	TRUE	reported	QnJNfx	textfile	2	1	TRUE	483725	0.00118027	37.0322	280.084
PPT1	rs12143503	G	A	G	A	-0.104671	-0.0130532	0.099239	0.126052	FALSE	FALSE	FALSE	finngen_R12_M13_OSTEOPOROSIS	40819919	0.54551	0.0215933	OSTEOPOROSIS	TRUE	reported	textfile	1	41285591	PPT1	4.6144e-15	31355	0.0133563	exposure	TRUE	reported	QnJNfx	textfile	2	1	TRUE	483725	0.00195488	61.4115	280.084
PPT1	rs12404823	T	C	T	C	0.337361	-0.0369842	0.0215114	0.0213724	FALSE	FALSE	FALSE	finngen_R12_M13_OSTEOPOROSIS	40556041	0.458999	0.0499451	OSTEOPOROSIS	TRUE	reported	textfile	1	41021713	PPT1	2.0987e-31	28365	0.0289389	exposure	TRUE	reported	QnJNfx	textfile	2	1	TRUE	483725	0.00476834	135.892	280.084
PPT1	rs12733709	G	A	G	A	0.138146	0.0193548	0.193721	0.162743	FALSE	FALSE	FALSE	finngen_R12_M13_OSTEOPOROSIS	40451574	0.319502	0.0194427	OSTEOPOROSIS	TRUE	reported	textfile	1	40917246	PPT1	1.4883e-42	31355	0.0101042	exposure	TRUE	reported	QnJNfx	textfile	2	1	TRUE	483725	0.00592637	186.917	280.084
PPT1	rs137874610	G	A	G	A	0.380366	-0.0349739	0.0137361	0.00971228	FALSE	FALSE	FALSE	finngen_R12_M13_OSTEOPOROSIS	40136686	0.632882	0.0732169	OSTEOPOROSIS	TRUE	reported	textfile	1	40602358	PPT1	3.542e-19	20436	0.0424971	exposure	TRUE	reported	QnJNfx	textfile	2	1	TRUE	483725	0.00390472	80.1018	280.084
PPT1	rs1391315	G	T	G	T	0.160135	0.0376479	0.0517494	0.0447088	FALSE	FALSE	FALSE	finngen_R12_M13_OSTEOPOROSIS	40386710	0.276097	0.0345669	OSTEOPOROSIS	TRUE	reported	textfile	1	40852382	PPT1	4.2755e-19	31684	0.0179329	exposure	TRUE	reported	QnJNfx	textfile	2	1	TRUE	483725	0.0025104	79.7345	280.084
PPT1	rs140585118	T	C	T	C	0.449081	0.0268746	0.0314405	0.0101421	FALSE	FALSE	FALSE	finngen_R12_M13_OSTEOPOROSIS	40287306	0.711102	0.0725601	OSTEOPOROSIS	TRUE	reported	textfile	1	40752978	PPT1	9.0167e-78	28373	0.0240561	exposure	TRUE	reported	QnJNfx	textfile	2	1	TRUE	483725	0.0121337	348.473	280.084
PPT1	rs141982114	A	C	A	C	0.243616	-0.101974	0.0183528	0.00572693	FALSE	FALSE	FALSE	finngen_R12_M13_OSTEOPOROSIS	39900550	0.289173	0.096207	OSTEOPOROSIS	TRUE	reported	textfile	1	40366222	PPT1	4.9695e-08	13902	0.0446805	exposure	TRUE	reported	QnJNfx	textfile	2	1	TRUE	483725	0.00213388	29.7244	280.084
PPT1	rs145639839	C	A	C	A	-0.293745	-0.0437629	0.0137992	0.00492394	FALSE	FALSE	FALSE	finngen_R12_M13_OSTEOPOROSIS	40395760	0.667599	0.101906	OSTEOPOROSIS	TRUE	reported	textfile	1	40861432	PPT1	9.3091e-12	19786	0.043092	exposure	TRUE	reported	QnJNfx	textfile	2	1	TRUE	483725	0.002343	46.4627	280.084
PPT1	rs146327150	C	T	C	T	-0.198019	-0.0355399	0.0356594	0.0634499	FALSE	FALSE	FALSE	finngen_R12_M13_OSTEOPOROSIS	39968535	0.234331	0.0298836	OSTEOPOROSIS	TRUE	reported	textfile	1	40434207	PPT1	3.014e-19	29823	0.0220804	exposure	TRUE	reported	QnJNfx	textfile	2	1	TRUE	483725	0.00268955	80.4214	280.084
PPT1	rs150751448	T	C	T	C	-0.187028	0.0119655	0.0527396	0.0595154	FALSE	FALSE	FALSE	finngen_R12_M13_OSTEOPOROSIS	40704290	0.689547	0.0299536	OSTEOPOROSIS	TRUE	reported	textfile	1	41169962	PPT1	4.6465e-23	27980	0.0189129	exposure	TRUE	reported	QnJNfx	textfile	2	1	TRUE	483725	0.00348284	97.7834	280.084
PPT1	rs150961790	T	C	T	C	-1.17157	-0.169854	0.0218957	0.0302536	FALSE	FALSE	FALSE	finngen_R12_M13_OSTEOPOROSIS	40111430	8.69e-05	0.0432801	OSTEOPOROSIS	TRUE	reported	textfile	1	40577102	PPT1	1e-200	27431	0.0291738	exposure	TRUE	reported	QnJNfx	textfile	2	1	TRUE	483725	0.0555263	1612.57	280.084
PPT1	rs16827324	T	C	T	C	0.178361	0.0907807	0.0366023	0.0353575	FALSE	FALSE	FALSE	finngen_R12_M13_OSTEOPOROSIS	40462287	0.0209103	0.0393058	OSTEOPOROSIS	TRUE	reported	textfile	1	40927959	PPT1	6.99e-17	31057	0.0213672	exposure	TRUE	reported	QnJNfx	textfile	2	1	TRUE	483725	0.00223856	69.6746	280.084
PPT1	rs17360498	T	C	T	C	0.185752	-0.0458454	0.0270961	0.02507	FALSE	FALSE	FALSE	finngen_R12_M13_OSTEOPOROSIS	40057427	0.31844	0.0459525	OSTEOPOROSIS	TRUE	reported	textfile	1	40523099	PPT1	9.1601e-11	23085	0.0286637	exposure	TRUE	reported	QnJNfx	textfile	2	1	TRUE	483725	0.00181587	41.9919	280.084
PPT1	rs17462950	T	C	T	C	0.461265	0.0317358	0.0771584	0.0851008	FALSE	FALSE	FALSE	finngen_R12_M13_OSTEOPOROSIS	40299877	0.224239	0.0261129	OSTEOPOROSIS	TRUE	reported	textfile	1	40765549	PPT1	1e-200	30406	0.0151967	exposure	TRUE	reported	QnJNfx	textfile	2	1	TRUE	483725	0.0294088	921.238	280.084
PPT1	rs17508704	G	A	G	A	0.230213	-0.11528	0.0357745	0.017829	FALSE	FALSE	FALSE	finngen_R12_M13_OSTEOPOROSIS	40236559	0.0358402	0.0549284	OSTEOPOROSIS	TRUE	reported	textfile	1	40702231	PPT1	7.6603e-22	25229	0.0239695	exposure	TRUE	reported	QnJNfx	textfile	2	1	TRUE	483725	0.00364297	92.2372	280.084
PPT1	rs190381055	T	C	T	C	-0.333551	-0.0426233	0.0142919	0.0240652	FALSE	FALSE	FALSE	finngen_R12_M13_OSTEOPOROSIS	40288147	0.363644	0.0469191	OSTEOPOROSIS	TRUE	reported	textfile	1	40753819	PPT1	1.6911e-09	11580	0.055362	exposure	TRUE	reported	QnJNfx	textfile	2	1	TRUE	483725	0.00312487	36.2932	280.084
PPT1	rs209598	A	G	A	G	0.161749	0.0207038	0.465444	0.413839	FALSE	FALSE	FALSE	finngen_R12_M13_OSTEOPOROSIS	40397159	0.154315	0.0145346	OSTEOPOROSIS	TRUE	reported	textfile	1	40862831	PPT1	1.0533e-91	31684	0.00796406	exposure	TRUE	reported	QnJNfx	textfile	2	1	TRUE	483725	0.0128515	412.462	280.084
PPT1	rs2247	C	A	C	A	-1.19436	0.169709	0.022279	0.00622113	FALSE	FALSE	FALSE	finngen_R12_M13_OSTEOPOROSIS	40103679	0.0651748	0.0920305	OSTEOPOROSIS	TRUE	reported	textfile	1	40569351	PPT1	1e-200	27181	0.0290601	exposure	TRUE	reported	QnJNfx	textfile	2	1	TRUE	483725	0.0585099	1689.07	280.084
PPT1	rs2744797	T	C	T	C	0.1281	0.0116739	0.127992	0.120582	FALSE	FALSE	FALSE	finngen_R12_M13_OSTEOPOROSIS	40704228	0.594932	0.0219557	OSTEOPOROSIS	TRUE	reported	textfile	1	41169900	PPT1	5.7614e-27	31565	0.0119133	exposure	TRUE	reported	QnJNfx	textfile	2	1	TRUE	483725	0.00364957	115.613	280.084
PPT1	rs3131694	G	A	G	A	-0.507491	-0.0728927	0.140823	0.131488	FALSE	FALSE	FALSE	finngen_R12_M13_OSTEOPOROSIS	39990763	0.000643917	0.0213611	OSTEOPOROSIS	TRUE	reported	textfile	1	40456435	PPT1	1e-200	28917	0.0119545	exposure	TRUE	reported	QnJNfx	textfile	2	1	TRUE	483725	0.058666	1802.05	280.084
PPT1	rs3131695	G	T	G	T	-0.0549396	-0.000644205	0.245871	0.362457	FALSE	FALSE	FALSE	finngen_R12_M13_OSTEOPOROSIS	39976974	0.966542	0.0153582	OSTEOPOROSIS	TRUE	reported	textfile	1	40442646	PPT1	1.0271e-08	29293	0.0095946	exposure	TRUE	reported	QnJNfx	textfile	2	1	TRUE	483725	0.00111807	32.786	280.084
PPT1	rs3131697	C	T	C	T	-0.157607	-0.00803302	0.432269	0.435351	FALSE	FALSE	FALSE	finngen_R12_M13_OSTEOPOROSIS	39976099	0.586177	0.0147561	OSTEOPOROSIS	TRUE	reported	textfile	1	40441771	PPT1	2.1699e-74	27310	0.00863726	exposure	TRUE	reported	QnJNfx	textfile	2	1	TRUE	483725	0.0120452	332.94	280.084
PPT1	rs3134614	G	C	G	C	0.105673	0.0460799	0.118072	0.115541	FALSE	TRUE	FALSE	finngen_R12_M13_OSTEOPOROSIS	39897382	0.0403422	0.0224755	OSTEOPOROSIS	TRUE	reported	textfile	1	40363054	PPT1	1.0566e-17	31563	0.012334	exposure	TRUE	reported	QnJNfx	textfile	2	1	TRUE	483725	0.00232023	73.3991	280.084
PPT1	rs35042446	A	G	A	G	0.181579	0.0229604	0.027596	0.0389406	FALSE	FALSE	FALSE	finngen_R12_M13_OSTEOPOROSIS	40237572	0.537251	0.0372144	OSTEOPOROSIS	TRUE	reported	textfile	1	40703244	PPT1	2.0196e-11	25404	0.0270824	exposure	TRUE	reported	QnJNfx	textfile	2	1	TRUE	483725	0.0017664	44.9495	280.084
PPT1	rs35672330	C	T	C	T	-0.243694	-0.021593	0.0606664	0.0574143	FALSE	FALSE	FALSE	finngen_R12_M13_OSTEOPOROSIS	40514996	0.484557	0.0308917	OSTEOPOROSIS	TRUE	reported	textfile	1	40980668	PPT1	3.5531e-41	26685	0.0181329	exposure	TRUE	reported	QnJNfx	textfile	2	1	TRUE	483725	0.0067229	180.601	280.084
PPT1	rs364281	A	C	A	C	-0.279802	-0.0166466	0.332382	0.357364	FALSE	FALSE	FALSE	finngen_R12_M13_OSTEOPOROSIS	40308522	0.267983	0.0150279	OSTEOPOROSIS	TRUE	reported	textfile	1	40774194	PPT1	1e-200	31346	0.00847835	exposure	TRUE	reported	QnJNfx	textfile	2	1	TRUE	483725	0.0335786	1089.06	280.084
PPT1	rs41268045	T	C	T	C	0.174392	0.0110824	0.122469	0.091684	FALSE	FALSE	FALSE	finngen_R12_M13_OSTEOPOROSIS	39850483	0.65581	0.0248649	OSTEOPOROSIS	TRUE	reported	textfile	1	40316155	PPT1	7.653e-46	30902	0.0122701	exposure	TRUE	reported	QnJNfx	textfile	2	1	TRUE	483725	0.00649446	201.991	280.084
PPT1	rs432803	A	C	A	C	-0.113168	-0.0106314	0.339508	0.30329	FALSE	FALSE	FALSE	finngen_R12_M13_OSTEOPOROSIS	40343997	0.496763	0.0156439	OSTEOPOROSIS	TRUE	reported	textfile	1	40809669	PPT1	2.6814e-40	30746	0.00851593	exposure	TRUE	reported	QnJNfx	textfile	2	1	TRUE	483725	0.00571095	176.586	280.084
PPT1	rs4660156	G	A	G	A	-0.344314	0.0160035	0.126128	0.202524	FALSE	FALSE	FALSE	finngen_R12_M13_OSTEOPOROSIS	40011129	0.369079	0.0178173	OSTEOPOROSIS	TRUE	reported	textfile	1	40476801	PPT1	3.6396e-180	31346	0.01203	exposure	TRUE	reported	QnJNfx	textfile	2	1	TRUE	483725	0.0254679	819.127	280.084
PPT1	rs4660181	G	A	G	A	-0.0682785	0.00124458	0.150119	0.138604	FALSE	FALSE	FALSE	finngen_R12_M13_OSTEOPOROSIS	40932767	0.951842	0.0206076	OSTEOPOROSIS	TRUE	reported	textfile	1	41398439	PPT1	1.0916e-09	31231	0.011202	exposure	TRUE	reported	QnJNfx	textfile	2	1	TRUE	483725	0.00118816	37.1491	280.084
PPT1	rs4660459	C	T	C	T	0.0620934	0.00468932	0.37704	0.345657	FALSE	FALSE	FALSE	finngen_R12_M13_OSTEOPOROSIS	40788361	0.75564	0.015068	OSTEOPOROSIS	TRUE	reported	textfile	1	41254033	PPT1	8.509e-14	30746	0.00832083	exposure	TRUE	reported	QnJNfx	textfile	2	1	TRUE	483725	0.00180793	55.6838	280.084
PPT1	rs55925184	T	C	T	C	0.113771	-0.0333301	0.0431897	0.0237165	FALSE	FALSE	FALSE	finngen_R12_M13_OSTEOPOROSIS	40835010	0.47864	0.0470438	OSTEOPOROSIS	TRUE	reported	textfile	1	41300682	PPT1	8.1852e-09	31065	0.0197354	exposure	TRUE	reported	QnJNfx	textfile	2	1	TRUE	483725	0.00106864	33.2308	280.084
PPT1	rs578039	A	G	A	G	-0.106895	-0.0111815	0.0942162	0.0672749	FALSE	FALSE	FALSE	finngen_R12_M13_OSTEOPOROSIS	40323289	0.694092	0.0284294	OSTEOPOROSIS	TRUE	reported	textfile	1	40788961	PPT1	3.8169e-15	31684	0.0135985	exposure	TRUE	reported	QnJNfx	textfile	2	1	TRUE	483725	0.00194647	61.7883	280.084
PPT1	rs61299437	G	A	G	A	-0.107205	0.0185388	0.0917517	0.139686	FALSE	FALSE	FALSE	finngen_R12_M13_OSTEOPOROSIS	39820378	0.370572	0.0207044	OSTEOPOROSIS	TRUE	reported	textfile	1	40286050	PPT1	1.0308e-14	31238	0.0138591	exposure	TRUE	reported	QnJNfx	textfile	2	1	TRUE	483725	0.00191184	59.8326	280.084
PPT1	rs61779180	A	G	A	G	0.264045	-0.0223428	0.0396969	0.0477823	FALSE	FALSE	FALSE	finngen_R12_M13_OSTEOPOROSIS	40555061	0.507265	0.0336943	OSTEOPOROSIS	TRUE	reported	textfile	1	41020733	PPT1	1.6512e-34	28238	0.0215519	exposure	TRUE	reported	QnJNfx	textfile	2	1	TRUE	483725	0.00528749	150.091	280.084
PPT1	rs61779798	T	G	T	G	0.0986794	-0.00683854	0.0753204	0.0730662	FALSE	FALSE	FALSE	finngen_R12_M13_OSTEOPOROSIS	39775316	0.805708	0.0278027	OSTEOPOROSIS	TRUE	reported	textfile	1	40240988	PPT1	3.0739e-09	25906	0.0166469	exposure	TRUE	reported	QnJNfx	textfile	2	1	TRUE	483725	0.00135456	35.1361	280.084
PPT1	rs6671113	G	A	G	A	0.256052	-0.00570576	0.397245	0.384266	FALSE	FALSE	FALSE	finngen_R12_M13_OSTEOPOROSIS	40094786	0.698464	0.0147285	OSTEOPOROSIS	TRUE	reported	textfile	1	40560458	PPT1	1e-200	29468	0.00841802	exposure	TRUE	reported	QnJNfx	textfile	2	1	TRUE	483725	0.030441	925.137	280.084
PPT1	rs6672154	T	G	T	G	0.0651785	0.0358225	0.174433	0.183816	FALSE	FALSE	FALSE	finngen_R12_M13_OSTEOPOROSIS	39672425	0.0527363	0.0184932	OSTEOPOROSIS	TRUE	reported	textfile	1	40138097	PPT1	4.7788e-10	31684	0.0104682	exposure	TRUE	reported	QnJNfx	textfile	2	1	TRUE	483725	0.00122205	38.7644	280.084
PPT1	rs669863	G	A	G	A	-0.1348	-0.00121461	0.26753	0.239383	FALSE	FALSE	FALSE	finngen_R12_M13_OSTEOPOROSIS	40598284	0.942292	0.016779	OSTEOPOROSIS	TRUE	reported	textfile	1	41063956	PPT1	8.7264e-50	30902	0.00908679	exposure	TRUE	reported	QnJNfx	textfile	2	1	TRUE	483725	0.00707113	220.054	280.084
PPT1	rs6702289	T	C	T	C	-0.149417	-0.0134327	0.346439	0.407736	FALSE	FALSE	FALSE	finngen_R12_M13_OSTEOPOROSIS	40470114	0.356569	0.0145703	OSTEOPOROSIS	TRUE	reported	textfile	1	40935786	PPT1	1.486e-69	30739	0.00847586	exposure	TRUE	reported	QnJNfx	textfile	2	1	TRUE	483725	0.0100086	310.744	280.084
PPT1	rs72661954	C	T	C	T	-0.105846	-0.0450659	0.0815395	0.0562926	FALSE	FALSE	FALSE	finngen_R12_M13_OSTEOPOROSIS	39313938	0.142779	0.0307508	OSTEOPOROSIS	TRUE	reported	textfile	1	39779610	PPT1	1.4859e-12	29836	0.0149589	exposure	TRUE	reported	QnJNfx	textfile	2	1	TRUE	483725	0.00167526	50.0636	280.084
PPT1	rs72666988	A	G	A	G	0.168308	0.0259204	0.0572704	0.0836398	FALSE	FALSE	FALSE	finngen_R12_M13_OSTEOPOROSIS	39975600	0.32316	0.0262356	OSTEOPOROSIS	TRUE	reported	textfile	1	40441272	PPT1	1.9075e-22	31057	0.0172682	exposure	TRUE	reported	QnJNfx	textfile	2	1	TRUE	483725	0.0030495	94.992	280.084
PPT1	rs72666995	T	C	T	C	-0.21463	0.0509334	0.0392399	0.0397018	FALSE	FALSE	FALSE	finngen_R12_M13_OSTEOPOROSIS	39981381	0.168311	0.0369712	OSTEOPOROSIS	TRUE	reported	textfile	1	40447053	PPT1	1.6346e-21	26125	0.0225313	exposure	TRUE	reported	QnJNfx	textfile	2	1	TRUE	483725	0.00346138	90.7358	280.084
PPT1	rs72666997	C	T	C	T	0.340128	-0.0155921	0.0216339	0.0301043	FALSE	FALSE	FALSE	finngen_R12_M13_OSTEOPOROSIS	39982548	0.712853	0.0423669	OSTEOPOROSIS	TRUE	reported	textfile	1	40448220	PPT1	3.8669e-30	26569	0.029818	exposure	TRUE	reported	QnJNfx	textfile	2	1	TRUE	483725	0.00487339	130.105	280.084
PPT1	rs74837934	C	T	C	T	0.108473	0.0299579	0.888943	0.0869595	FALSE	FALSE	FALSE	finngen_R12_M13_OSTEOPOROSIS	40878091	0.240836	0.0255417	OSTEOPOROSIS	TRUE	reported	textfile	1	41343763	PPT1	1.0959e-17	31566	0.0126668	exposure	TRUE	reported	QnJNfx	textfile	2	1	TRUE	483725	0.00231785	73.3306	280.084
PPT1	rs7520585	G	A	G	A	0.609971	0.0303392	0.911753	0.0564294	FALSE	FALSE	FALSE	finngen_R12_M13_OSTEOPOROSIS	40138604	0.330465	0.0311754	OSTEOPOROSIS	TRUE	reported	textfile	1	40604276	PPT1	1e-200	26968	0.01518	exposure	TRUE	reported	QnJNfx	textfile	2	1	TRUE	483725	0.0564903	1614.52	280.084
PPT1	rs75232319	G	A	G	A	-0.173671	0.0487472	0.0563845	0.0393878	FALSE	FALSE	FALSE	finngen_R12_M13_OSTEOPOROSIS	40827766	0.181558	0.0364882	OSTEOPOROSIS	TRUE	reported	textfile	1	41293438	PPT1	4.1213e-23	30543	0.0175409	exposure	TRUE	reported	QnJNfx	textfile	2	1	TRUE	483725	0.00319923	98.0214	280.084
PPT1	rs7535790	T	C	T	C	0.0565367	0.00926095	0.182382	0.166255	FALSE	FALSE	FALSE	finngen_R12_M13_OSTEOPOROSIS	40458347	0.632291	0.019354	OSTEOPOROSIS	TRUE	reported	textfile	1	40924019	PPT1	4.5772e-08	31355	0.0103411	exposure	TRUE	reported	QnJNfx	textfile	2	1	TRUE	483725	0.000952378	29.8884	280.084
PPT1	rs75470795	C	A	C	A	0.195859	0.0251725	0.0272684	0.0506015	FALSE	FALSE	FALSE	finngen_R12_M13_OSTEOPOROSIS	40268618	0.441381	0.0326974	OSTEOPOROSIS	TRUE	reported	textfile	1	40734290	PPT1	2.484e-12	24108	0.0279626	exposure	TRUE	reported	QnJNfx	textfile	2	1	TRUE	483725	0.00203089	49.0561	280.084
PPT1	rs7551296	A	G	A	G	0.120685	-0.0182393	0.0415632	0.0374308	FALSE	FALSE	FALSE	finngen_R12_M13_OSTEOPOROSIS	40787587	0.627792	0.0376195	OSTEOPOROSIS	TRUE	reported	textfile	1	41253259	PPT1	1.7356e-09	31240	0.0200444	exposure	TRUE	reported	QnJNfx	textfile	2	1	TRUE	483725	0.00115907	36.2489	280.084
PPT1	rs76144165	C	T	C	T	0.200576	0.0123324	0.0340971	0.0487914	FALSE	FALSE	FALSE	finngen_R12_M13_OSTEOPOROSIS	40103804	0.709918	0.0331546	OSTEOPOROSIS	TRUE	reported	textfile	1	40569476	PPT1	2.8907e-16	25238	0.0245263	exposure	TRUE	reported	QnJNfx	textfile	2	1	TRUE	483725	0.00264296	66.8744	280.084
PPT1	rs76861415	A	G	A	G	-0.116092	-0.0463253	0.0417797	0.0369256	FALSE	FALSE	FALSE	finngen_R12_M13_OSTEOPOROSIS	40234445	0.231858	0.0387469	OSTEOPOROSIS	TRUE	reported	textfile	1	40700117	PPT1	3.2874e-08	28292	0.0210106	exposure	TRUE	reported	QnJNfx	textfile	2	1	TRUE	483725	0.00107794	30.5279	280.084
PPT1	rs77164272	T	C	T	C	-0.459281	-0.031076	0.0222255	0.0249101	FALSE	FALSE	FALSE	finngen_R12_M13_OSTEOPOROSIS	39830781	0.502196	0.0463103	OSTEOPOROSIS	TRUE	reported	textfile	1	40296453	PPT1	6.2397e-60	29079	0.0281288	exposure	TRUE	reported	QnJNfx	textfile	2	1	TRUE	483725	0.00908474	266.579	280.084
PPT1	rs77179720	G	A	G	A	-0.396865	0.183536	0.0138379	0.00260575	FALSE	FALSE	FALSE	finngen_R12_M13_OSTEOPOROSIS	40479359	0.215226	0.148093	OSTEOPOROSIS	TRUE	reported	textfile	1	40945031	PPT1	1.5662e-20	20070	0.0427269	exposure	TRUE	reported	QnJNfx	textfile	2	1	TRUE	483725	0.00428027	86.2658	280.084
PPT1	rs78919458	T	G	T	G	0.0611827	0.0153513	0.241498	0.218675	FALSE	FALSE	FALSE	finngen_R12_M13_OSTEOPOROSIS	39811874	0.378421	0.0174287	OSTEOPOROSIS	TRUE	reported	textfile	1	40277546	PPT1	1.9201e-10	29568	0.00960814	exposure	TRUE	reported	QnJNfx	textfile	2	1	TRUE	483725	0.0013695	40.5461	280.084
PPT1	rs79173567	G	T	G	T	0.212357	0.00940239	0.0420332	0.0694093	FALSE	FALSE	FALSE	finngen_R12_M13_OSTEOPOROSIS	40155380	0.738911	0.0282104	OSTEOPOROSIS	TRUE	reported	textfile	1	40621052	PPT1	9.1614e-23	26558	0.021623	exposure	TRUE	reported	QnJNfx	textfile	2	1	TRUE	483725	0.00361854	96.4428	280.084
PPT1	rs9439015	C	G	C	G	-0.144547	0.0472374	0.0691666	0.0554672	FALSE	TRUE	FALSE	finngen_R12_M13_OSTEOPOROSIS	40214022	0.12918	0.0311317	OSTEOPOROSIS	TRUE	reported	textfile	1	40679694	PPT1	3.0839e-20	31569	0.0156845	exposure	TRUE	reported	QnJNfx	textfile	2	1	TRUE	483725	0.00268317	84.9274	280.084
PPT2	rs115461385	T	C	T	C	-0.247765	-0.0329727	0.0569873	0.108179	FALSE	FALSE	FALSE	finngen_R12_M13_OSTEOPOROSIS	32090899	0.154256	0.0231442	OSTEOPOROSIS	TRUE	reported	textfile	6	32058676	PPT2	1.1048e-08	4948	0.0433633	exposure	TRUE	reported	dCAnkq	textfile	2	1	TRUE	483725	0.00655464	32.6332	70.3868
PPT2	rs12153855	C	T	C	T	0.221871	0.00413979	0.104023	0.0579336	FALSE	FALSE	FALSE	finngen_R12_M13_OSTEOPOROSIS	32107027	0.892923	0.0307548	OSTEOPOROSIS	TRUE	reported	textfile	6	32074804	PPT2	1.0771e-18	8491	0.0251358	exposure	TRUE	reported	dCAnkq	textfile	2	1	TRUE	483725	0.00909265	77.8958	70.3868
PPT2	rs440160	C	G	C	G	-0.509198	-0.183649	0.0304969	0.00201345	FALSE	TRUE	FALSE	finngen_R12_M13_OSTEOPOROSIS	32056126	0.236806	0.155239	OSTEOPOROSIS	TRUE	reported	textfile	6	32023903	PPT2	3.9413e-19	5211	0.0569668	exposure	TRUE	reported	dCAnkq	textfile	2	1	TRUE	483725	0.0151008	79.8661	70.3868
PPT2	rs553108	A	G	A	G	0.170782	0.0122555	0.377855	0.440955	FALSE	FALSE	FALSE	finngen_R12_M13_OSTEOPOROSIS	31872678	0.393075	0.0143498	OSTEOPOROSIS	TRUE	reported	textfile	6	31840455	PPT2	4.0348e-27	8483	0.0158344	exposure	TRUE	reported	dCAnkq	textfile	2	1	TRUE	483725	0.0135275	116.3	70.3868
PPT2	rs693906	C	G	C	G	0.149991	0.097046	0.137346	0.123906	FALSE	TRUE	FALSE	finngen_R12_M13_OSTEOPOROSIS	31867387	5.43876e-06	0.0213423	OSTEOPOROSIS	TRUE	reported	textfile	6	31835164	PPT2	1.7367e-11	8488	0.0222975	exposure	TRUE	reported	dCAnkq	textfile	2	1	TRUE	483725	0.00530277	45.2392	70.3868
ZDHHC1	rs142890524	C	G	C	G	0.551442	-0.0464256	0.0321675	0.0393942	FALSE	TRUE	FALSE	finngen_R12_M13_OSTEOPOROSIS	67364867	0.207861	0.0368613	OSTEOPOROSIS	TRUE	reported	textfile	16	67398770	ZDHHC1	5.4492e-124	29622	0.0232846	exposure	TRUE	reported	3Y0Bv6	textfile	2	1	TRUE	483725	0.0185824	560.832	190.178
ZDHHC1	rs1985437	G	A	G	A	0.0803788	-0.0104853	0.22966	0.233291	FALSE	FALSE	FALSE	finngen_R12_M13_OSTEOPOROSIS	68040954	0.53397	0.0168586	OSTEOPOROSIS	TRUE	reported	textfile	16	68074857	ZDHHC1	8.0394e-16	28374	0.00998023	exposure	TRUE	reported	3Y0Bv6	textfile	2	1	TRUE	483725	0.00228081	64.8591	190.178
ZDHHC1	rs7200919	A	G	A	G	0.0812415	-0.0326046	0.432185	0.46038	FALSE	FALSE	FALSE	finngen_R12_M13_OSTEOPOROSIS	67282697	0.0235115	0.0143948	OSTEOPOROSIS	TRUE	reported	textfile	16	67316600	ZDHHC1	5.7191e-24	31470	0.00804634	exposure	TRUE	reported	3Y0Bv6	textfile	2	1	TRUE	483725	0.00322892	101.937	190.178
ZDHHC1	rs77270003	A	G	A	G	-0.0877867	0.0631153	0.0876148	0.0822153	FALSE	FALSE	FALSE	finngen_R12_M13_OSTEOPOROSIS	67541317	0.0152016	0.0259997	OSTEOPOROSIS	TRUE	reported	textfile	16	67575220	ZDHHC1	8.8089e-09	26855	0.0152614	exposure	TRUE	reported	3Y0Bv6	textfile	2	1	TRUE	483725	0.00123057	33.0853	190.178
ZDHHC2	rs10100563	A	C	A	C	-0.0456289	-0.0083883	0.461914	0.551092	FALSE	FALSE	FALSE	finngen_R12_M13_OSTEOPOROSIS	17308758	0.559325	0.0143673	OSTEOPOROSIS	TRUE	reported	textfile	8	17166267	ZDHHC2	1.0307e-08	31673	0.00796955	exposure	TRUE	reported	fTc16P	textfile	2	1	TRUE	483725	0.00103389	32.7781	158.374
ZDHHC2	rs10106054	G	A	G	A	0.0757975	-0.00324459	0.332263	0.388424	FALSE	FALSE	FALSE	finngen_R12_M13_OSTEOPOROSIS	17133745	0.825734	0.0147363	OSTEOPOROSIS	TRUE	reported	textfile	8	16991254	ZDHHC2	1.3775e-17	28588	0.0088787	exposure	TRUE	reported	fTc16P	textfile	2	1	TRUE	483725	0.00254285	72.8753	158.374
ZDHHC2	rs10110023	G	A	G	A	0.112237	0.00424765	0.216644	0.250178	FALSE	FALSE	FALSE	finngen_R12_M13_OSTEOPOROSIS	17282869	0.797636	0.016566	OSTEOPOROSIS	TRUE	reported	textfile	8	17140378	ZDHHC2	5.9583e-31	31300	0.00970196	exposure	TRUE	reported	fTc16P	textfile	2	1	TRUE	483725	0.00425752	133.822	158.374
ZDHHC2	rs1018842	C	A	C	A	-0.0686582	-0.0159022	0.43666	0.392275	FALSE	FALSE	FALSE	finngen_R12_M13_OSTEOPOROSIS	17326594	0.276817	0.0146227	OSTEOPOROSIS	TRUE	reported	textfile	8	17184103	ZDHHC2	1.1665e-17	31567	0.00802438	exposure	TRUE	reported	fTc16P	textfile	2	1	TRUE	483725	0.00231378	73.2039	158.374
ZDHHC2	rs116877300	G	A	G	A	0.349029	-0.0499983	0.0145898	0.00582522	FALSE	FALSE	FALSE	finngen_R12_M13_OSTEOPOROSIS	17120243	0.603326	0.09622	OSTEOPOROSIS	TRUE	reported	textfile	8	16977752	ZDHHC2	4.8759e-14	16210	0.0463192	exposure	TRUE	reported	fTc16P	textfile	2	1	TRUE	483725	0.0034906	56.7737	158.374
ZDHHC2	rs117088434	T	C	T	C	0.424177	0.0458767	0.0230102	0.0132027	FALSE	FALSE	FALSE	finngen_R12_M13_OSTEOPOROSIS	17172349	0.463846	0.0626278	OSTEOPOROSIS	TRUE	reported	textfile	8	17029858	ZDHHC2	3.6659e-47	25718	0.0294077	exposure	TRUE	reported	fTc16P	textfile	2	1	TRUE	483725	0.00802482	208.036	158.374
ZDHHC2	rs117597341	G	T	G	T	-0.204818	-0.0476721	0.0164123	0.00896374	FALSE	FALSE	FALSE	finngen_R12_M13_OSTEOPOROSIS	17078015	0.543024	0.0783763	OSTEOPOROSIS	TRUE	reported	textfile	8	16935524	ZDHHC2	4.65e-08	22044	0.0374842	exposure	TRUE	reported	fTc16P	textfile	2	1	TRUE	483725	0.00135257	29.8537	158.374
ZDHHC2	rs138727042	G	T	G	T	0.207865	0.010486	0.0231018	0.0157668	FALSE	FALSE	FALSE	finngen_R12_M13_OSTEOPOROSIS	17258009	0.857495	0.058397	OSTEOPOROSIS	TRUE	reported	textfile	8	17115518	ZDHHC2	7.4235e-13	26372	0.0289845	exposure	TRUE	reported	fTc16P	textfile	2	1	TRUE	483725	0.00194645	51.4279	158.374
ZDHHC2	rs144062402	G	T	G	T	0.26023	-0.00412928	0.0227025	0.0201118	FALSE	FALSE	FALSE	finngen_R12_M13_OSTEOPOROSIS	17278106	0.935516	0.0510372	OSTEOPOROSIS	TRUE	reported	textfile	8	17135615	ZDHHC2	4.7566e-20	27980	0.0283799	exposure	TRUE	reported	fTc16P	textfile	2	1	TRUE	483725	0.00299599	84.0737	158.374
ZDHHC2	rs144515271	G	C	G	C	0.139591	-0.040285	0.0460333	0.0557606	FALSE	TRUE	FALSE	finngen_R12_M13_OSTEOPOROSIS	17267004	0.197156	0.031236	OSTEOPOROSIS	TRUE	reported	textfile	8	17124513	ZDHHC2	8.7681e-12	27222	0.0204514	exposure	TRUE	reported	fTc16P	textfile	2	1	TRUE	483725	0.00170847	46.584	158.374
ZDHHC2	rs144530752	C	T	C	T	0.414436	0.0147999	0.0190961	0.0078526	FALSE	FALSE	FALSE	finngen_R12_M13_OSTEOPOROSIS	17072176	0.856252	0.0817013	OSTEOPOROSIS	TRUE	reported	textfile	8	16929685	ZDHHC2	6.1766e-11	6646	0.0633752	exposure	TRUE	reported	fTc16P	textfile	2	1	TRUE	483725	0.00639337	42.7509	158.374
ZDHHC2	rs17502119	A	G	A	G	-0.170114	-0.0674538	0.0223764	0.0415673	FALSE	FALSE	FALSE	finngen_R12_M13_OSTEOPOROSIS	17145385	0.0637382	0.0363827	OSTEOPOROSIS	TRUE	reported	textfile	8	17002894	ZDHHC2	1.3517e-08	25476	0.0299529	exposure	TRUE	reported	fTc16P	textfile	2	1	TRUE	483725	0.00126452	32.2531	158.374
ZDHHC2	rs2023628	T	C	T	C	-0.0862872	0.0105517	0.715792	0.233165	FALSE	FALSE	FALSE	finngen_R12_M13_OSTEOPOROSIS	17189625	0.533823	0.0169592	OSTEOPOROSIS	TRUE	reported	textfile	8	17047134	ZDHHC2	1.1598e-22	31684	0.00880751	exposure	TRUE	reported	fTc16P	textfile	2	1	TRUE	483725	0.00302018	95.9752	158.374
ZDHHC2	rs2517009	C	T	C	T	0.0763071	0.00925127	0.131943	0.133506	FALSE	FALSE	FALSE	finngen_R12_M13_OSTEOPOROSIS	17021016	0.665498	0.0213984	OSTEOPOROSIS	TRUE	reported	textfile	8	16878525	ZDHHC2	2.0324e-09	26948	0.0127278	exposure	TRUE	reported	fTc16P	textfile	2	1	TRUE	483725	0.00133204	35.941	158.374
ZDHHC2	rs28600765	A	G	A	G	0.122368	-0.000528566	0.0427496	0.0735969	FALSE	FALSE	FALSE	finngen_R12_M13_OSTEOPOROSIS	17380298	0.984644	0.027462	OSTEOPOROSIS	TRUE	reported	textfile	8	17237807	ZDHHC2	1.5335e-09	29777	0.0202566	exposure	TRUE	reported	fTc16P	textfile	2	1	TRUE	483725	0.00122403	36.49	158.374
ZDHHC2	rs34264784	A	G	A	G	-0.101934	-0.00747897	0.0772871	0.0802631	FALSE	FALSE	FALSE	finngen_R12_M13_OSTEOPOROSIS	17227163	0.777388	0.0264533	OSTEOPOROSIS	TRUE	reported	textfile	8	17084672	ZDHHC2	9.0914e-12	31386	0.0149462	exposure	TRUE	reported	fTc16P	textfile	2	1	TRUE	483725	0.0014798	46.5108	158.374
ZDHHC2	rs34737656	T	C	T	C	-0.214235	0.177795	0.0206276	0.0112947	FALSE	FALSE	FALSE	finngen_R12_M13_OSTEOPOROSIS	17141743	0.00682072	0.0657167	OSTEOPOROSIS	TRUE	reported	textfile	8	16999252	ZDHHC2	3.3881e-13	28563	0.0294364	exposure	TRUE	reported	fTc16P	textfile	2	1	TRUE	483725	0.00185099	52.9641	158.374
ZDHHC2	rs34793944	G	A	G	A	-0.147876	0.0138257	0.315924	0.335734	FALSE	FALSE	FALSE	finngen_R12_M13_OSTEOPOROSIS	17166940	0.360836	0.0151303	OSTEOPOROSIS	TRUE	reported	textfile	8	17024449	ZDHHC2	7.5656e-67	31564	0.00856142	exposure	TRUE	reported	fTc16P	textfile	2	1	TRUE	483725	0.00936327	298.317	158.374
ZDHHC2	rs3898766	C	T	C	T	0.0519381	-0.013094	0.290973	0.305247	FALSE	FALSE	FALSE	finngen_R12_M13_OSTEOPOROSIS	17096759	0.40047	0.0155736	OSTEOPOROSIS	TRUE	reported	textfile	8	16954268	ZDHHC2	2.8993e-09	31672	0.00874762	exposure	TRUE	reported	fTc16P	textfile	2	1	TRUE	483725	0.00111182	35.2505	158.374
ZDHHC2	rs73198506	C	T	C	T	0.391394	0.0435289	0.0238049	0.0259329	FALSE	FALSE	FALSE	finngen_R12_M13_OSTEOPOROSIS	17171363	0.33423	0.0450783	OSTEOPOROSIS	TRUE	reported	textfile	8	17028872	ZDHHC2	8.6446e-42	25764	0.0288986	exposure	TRUE	reported	fTc16P	textfile	2	1	TRUE	483725	0.00706936	183.418	158.374
ZDHHC2	rs73200936	A	C	A	C	-0.417707	-0.0437077	0.0510363	0.0675415	FALSE	FALSE	FALSE	finngen_R12_M13_OSTEOPOROSIS	17264202	0.12516	0.0285025	OSTEOPOROSIS	TRUE	reported	textfile	8	17121711	ZDHHC2	6.9708e-113	30165	0.0184999	exposure	TRUE	reported	fTc16P	textfile	2	1	TRUE	483725	0.0166197	509.773	158.374
ZDHHC2	rs77230427	A	G	A	G	-0.344628	-0.114592	0.0313968	0.0155504	FALSE	FALSE	FALSE	finngen_R12_M13_OSTEOPOROSIS	17142901	0.0455177	0.0573008	OSTEOPOROSIS	TRUE	reported	textfile	8	17000410	ZDHHC2	1.075e-47	29138	0.0237542	exposure	TRUE	reported	fTc16P	textfile	2	1	TRUE	483725	0.00717192	210.471	158.374
ZDHHC2	rs77615547	C	T	C	T	0.145034	-0.065887	0.0408184	0.0373403	FALSE	FALSE	FALSE	finngen_R12_M13_OSTEOPOROSIS	17055483	0.0813673	0.037805	OSTEOPOROSIS	TRUE	reported	textfile	8	16912992	ZDHHC2	1.1621e-10	25213	0.0225058	exposure	TRUE	reported	fTc16P	textfile	2	1	TRUE	483725	0.00164442	41.5257	158.374
ZDHHC2	rs7832442	T	C	T	C	-0.0573913	-0.00288248	0.403989	0.438048	FALSE	FALSE	FALSE	finngen_R12_M13_OSTEOPOROSIS	17397172	0.842395	0.0144971	OSTEOPOROSIS	TRUE	reported	textfile	8	17254681	ZDHHC2	4.5037e-12	30192	0.00829329	exposure	TRUE	reported	fTc16P	textfile	2	1	TRUE	483725	0.00158364	47.886	158.374
ZDHHC2	rs7842887	C	T	C	T	0.384866	0.0191234	0.200751	0.236626	FALSE	FALSE	FALSE	finngen_R12_M13_OSTEOPOROSIS	17150571	0.258026	0.0169073	OSTEOPOROSIS	TRUE	reported	textfile	8	17008080	ZDHHC2	1e-200	31568	0.00993554	exposure	TRUE	reported	fTc16P	textfile	2	1	TRUE	483725	0.0453755	1500.41	158.374
ZDHHC3	rs4683019	C	T	C	T	0.100175	0.00930941	0.425927	0.424255	FALSE	FALSE	FALSE	finngen_R12_M13_OSTEOPOROSIS	44999190	0.519369	0.0144484	OSTEOPOROSIS	TRUE	reported	textfile	3	45040682	ZDHHC3	2.4736e-35	31355	0.00807571	exposure	TRUE	reported	fnfkUt	textfile	2	1	TRUE	483725	0.00488344	153.862	61.221
ZDHHC3	rs6768893	C	T	C	T	-0.0592219	-0.0335085	0.228503	0.205798	FALSE	FALSE	FALSE	finngen_R12_M13_OSTEOPOROSIS	44897628	0.0598067	0.0178027	OSTEOPOROSIS	TRUE	reported	textfile	3	44939120	ZDHHC3	5.4767e-10	31132	0.00954484	exposure	TRUE	reported	fnfkUt	textfile	2	1	TRUE	483725	0.00123505	38.4946	61.221
ZDHHC3	rs72864837	T	G	T	G	0.0930031	-0.0260629	0.0650883	0.0393278	FALSE	FALSE	FALSE	finngen_R12_M13_OSTEOPOROSIS	45020306	0.48214	0.0370809	OSTEOPOROSIS	TRUE	reported	textfile	3	45061798	ZDHHC3	1.4944e-08	30457	0.016425	exposure	TRUE	reported	fnfkUt	textfile	2	1	TRUE	483725	0.00105158	32.0595	61.221
ZDHHC3	rs75289188	T	C	T	C	0.0995971	-0.0399995	0.0697052	0.028607	FALSE	FALSE	FALSE	finngen_R12_M13_OSTEOPOROSIS	45080819	0.357596	0.0434798	OSTEOPOROSIS	TRUE	reported	textfile	3	45122311	ZDHHC3	2.6773e-10	31014	0.0157675	exposure	TRUE	reported	fnfkUt	textfile	2	1	TRUE	483725	0.00128484	39.8969	61.221
ZDHHC3	rs9846155	G	A	G	A	-0.0515493	-0.0101166	0.489947	0.516909	FALSE	FALSE	FALSE	finngen_R12_M13_OSTEOPOROSIS	44241348	0.479359	0.0143024	OSTEOPOROSIS	TRUE	reported	textfile	3	44282840	ZDHHC3	1.013e-10	31469	0.00797373	exposure	TRUE	reported	fnfkUt	textfile	2	1	TRUE	483725	0.00132637	41.7923	61.221
ZDHHC4	rs10228339	A	G	A	G	-0.0973899	-0.00793575	0.0951911	0.0583461	FALSE	FALSE	FALSE	finngen_R12_M13_OSTEOPOROSIS	5801553	0.797111	0.0308678	OSTEOPOROSIS	TRUE	reported	textfile	7	5841184	ZDHHC4	1.1637e-10	25414	0.0151137	exposure	TRUE	reported	HEEKZ6	textfile	2	1	TRUE	483725	0.00163118	41.5193	162.869
ZDHHC4	rs10252080	A	G	A	G	-0.102318	-0.0155258	0.0927512	0.148095	FALSE	FALSE	FALSE	finngen_R12_M13_OSTEOPOROSIS	6289073	0.441747	0.0201832	OSTEOPOROSIS	TRUE	reported	textfile	7	6328704	ZDHHC4	1.6416e-11	25743	0.0151926	exposure	TRUE	reported	HEEKZ6	textfile	2	1	TRUE	483725	0.00175879	45.3527	162.869
ZDHHC4	rs10266667	C	T	C	T	-0.0896457	0.0237476	0.514997	0.497933	FALSE	FALSE	FALSE	finngen_R12_M13_OSTEOPOROSIS	6515727	0.0968055	0.0143011	OSTEOPOROSIS	TRUE	reported	textfile	7	6555358	ZDHHC4	1.6695e-20	21458	0.00965864	exposure	TRUE	reported	HEEKZ6	textfile	2	1	TRUE	483725	0.00399851	86.1364	162.869
ZDHHC4	rs10951991	T	C	T	C	0.173277	0.0250832	0.9388	0.0587277	FALSE	FALSE	FALSE	finngen_R12_M13_OSTEOPOROSIS	6682030	0.410438	0.0304733	OSTEOPOROSIS	TRUE	reported	textfile	7	6721661	ZDHHC4	4.3614e-19	23100	0.0194096	exposure	TRUE	reported	HEEKZ6	textfile	2	1	TRUE	483725	0.00343829	79.6916	162.869
ZDHHC4	rs111706670	T	C	T	C	-0.201318	0.0245535	0.055	0.140091	FALSE	FALSE	FALSE	finngen_R12_M13_OSTEOPOROSIS	6747100	0.263588	0.0219629	OSTEOPOROSIS	TRUE	reported	textfile	7	6786731	ZDHHC4	3.1517e-17	16911	0.0238508	exposure	TRUE	reported	HEEKZ6	textfile	2	1	TRUE	483725	0.00419529	71.237	162.869
ZDHHC4	rs112709602	T	C	T	C	-0.215449	0.0319837	0.0243267	0.0353263	FALSE	FALSE	FALSE	finngen_R12_M13_OSTEOPOROSIS	6229535	0.413179	0.039085	OSTEOPOROSIS	TRUE	reported	textfile	7	6269166	ZDHHC4	2.1158e-11	20359	0.0321672	exposure	TRUE	reported	HEEKZ6	textfile	2	1	TRUE	483725	0.00219863	44.8561	162.869
ZDHHC4	rs117132924	T	G	T	G	0.205633	0.0637097	0.0226122	0.0132906	FALSE	FALSE	FALSE	finngen_R12_M13_OSTEOPOROSIS	6582806	0.320323	0.0641075	OSTEOPOROSIS	TRUE	reported	textfile	7	6622437	ZDHHC4	7.8629e-11	22627	0.0316203	exposure	TRUE	reported	HEEKZ6	textfile	2	1	TRUE	483725	0.00186559	42.2879	162.869
ZDHHC4	rs117318797	T	C	T	C	-0.251832	-0.09989	0.0195742	0.01265	FALSE	FALSE	FALSE	finngen_R12_M13_OSTEOPOROSIS	6232074	0.131883	0.0662964	OSTEOPOROSIS	TRUE	reported	textfile	7	6271705	ZDHHC4	3.5008e-11	18024	0.0380199	exposure	TRUE	reported	HEEKZ6	textfile	2	1	TRUE	483725	0.00242825	43.8685	162.869
ZDHHC4	rs117541653	T	C	T	C	0.247568	-0.00945973	0.0818164	0.0911852	FALSE	FALSE	FALSE	finngen_R12_M13_OSTEOPOROSIS	6542029	0.708645	0.0253154	OSTEOPOROSIS	TRUE	reported	textfile	7	6581660	ZDHHC4	8.6053e-43	20418	0.0180548	exposure	TRUE	reported	HEEKZ6	textfile	2	1	TRUE	483725	0.00912447	188.001	162.869
ZDHHC4	rs117781377	A	C	A	C	-0.308528	-0.0112993	0.0199569	0.0146305	FALSE	FALSE	FALSE	finngen_R12_M13_OSTEOPOROSIS	6420689	0.85063	0.0600022	OSTEOPOROSIS	TRUE	reported	textfile	7	6460320	ZDHHC4	8.7658e-10	10093	0.0503275	exposure	TRUE	reported	HEEKZ6	textfile	2	1	TRUE	483725	0.00370974	37.5744	162.869
ZDHHC4	rs117832067	T	C	T	C	-0.438761	0.0550917	0.0323114	0.0444207	FALSE	FALSE	FALSE	finngen_R12_M13_OSTEOPOROSIS	6545364	0.113827	0.0348412	OSTEOPOROSIS	TRUE	reported	textfile	7	6584995	ZDHHC4	7.1998e-68	25171	0.0252051	exposure	TRUE	reported	HEEKZ6	textfile	2	1	TRUE	483725	0.0118954	303	162.869
ZDHHC4	rs118087744	G	A	G	A	0.174778	0.00500826	0.0352777	0.0636104	FALSE	FALSE	FALSE	finngen_R12_M13_OSTEOPOROSIS	6714494	0.865596	0.02959	OSTEOPOROSIS	TRUE	reported	textfile	7	6754125	ZDHHC4	4.7051e-12	22992	0.0252782	exposure	TRUE	reported	HEEKZ6	textfile	2	1	TRUE	483725	0.00207494	47.802	162.869
ZDHHC4	rs12532895	A	G	A	G	-0.14335	-0.0184075	0.0488373	0.0798981	FALSE	FALSE	FALSE	finngen_R12_M13_OSTEOPOROSIS	6003755	0.486904	0.0264765	OSTEOPOROSIS	TRUE	reported	textfile	7	6043386	ZDHHC4	3.5008e-11	22981	0.021642	exposure	TRUE	reported	HEEKZ6	textfile	2	1	TRUE	483725	0.00190548	43.8696	162.869
ZDHHC4	rs12533439	A	G	A	G	0.0937643	0.0129449	0.082683	0.0879158	FALSE	FALSE	FALSE	finngen_R12_M13_OSTEOPOROSIS	6286639	0.611004	0.02545	OSTEOPOROSIS	TRUE	reported	textfile	7	6326270	ZDHHC4	4.3057e-09	25856	0.0159675	exposure	TRUE	reported	HEEKZ6	textfile	2	1	TRUE	483725	0.00133187	34.4801	162.869
ZDHHC4	rs12536899	T	C	T	C	-0.0895425	0.00443437	0.77292	0.302173	FALSE	FALSE	FALSE	finngen_R12_M13_OSTEOPOROSIS	6303335	0.775808	0.0155709	OSTEOPOROSIS	TRUE	reported	textfile	7	6342966	ZDHHC4	8.8963e-16	22973	0.0111357	exposure	TRUE	reported	HEEKZ6	textfile	2	1	TRUE	483725	0.00280661	64.6521	162.869
ZDHHC4	rs12670808	T	G	T	G	-0.145497	0.0119875	0.942289	0.0499843	FALSE	FALSE	FALSE	finngen_R12_M13_OSTEOPOROSIS	6455835	0.718843	0.0332982	OSTEOPOROSIS	TRUE	reported	textfile	7	6495466	ZDHHC4	3.0584e-13	23092	0.0199541	exposure	TRUE	reported	HEEKZ6	textfile	2	1	TRUE	483725	0.00229713	53.1628	162.869
ZDHHC4	rs13233326	C	G	C	G	-0.195982	0.0148491	0.207558	0.178702	FALSE	TRUE	FALSE	finngen_R12_M13_OSTEOPOROSIS	6835017	0.429054	0.0187771	OSTEOPOROSIS	TRUE	reported	textfile	7	6874648	ZDHHC4	2.4109e-43	15081	0.0141977	exposure	TRUE	reported	HEEKZ6	textfile	2	1	TRUE	483725	0.0124771	190.52	162.869
ZDHHC4	rs13238344	G	A	G	A	-0.0583778	0.0268232	0.407151	0.400554	FALSE	FALSE	FALSE	finngen_R12_M13_OSTEOPOROSIS	5809768	0.0665457	0.0146197	OSTEOPOROSIS	TRUE	reported	textfile	7	5849399	ZDHHC4	1.005e-10	25414	0.00902815	exposure	TRUE	reported	HEEKZ6	textfile	2	1	TRUE	483725	0.00164252	41.8085	162.869
ZDHHC4	rs139979430	A	G	A	G	-0.326181	0.0136655	0.0230691	0.0499478	FALSE	FALSE	FALSE	finngen_R12_M13_OSTEOPOROSIS	6370021	0.678221	0.0329375	OSTEOPOROSIS	TRUE	reported	textfile	7	6409652	ZDHHC4	5.273e-22	19389	0.0338267	exposure	TRUE	reported	HEEKZ6	textfile	2	1	TRUE	483725	0.0047727	92.9721	162.869
ZDHHC4	rs140602682	A	G	A	G	0.227737	-0.0728883	0.0163783	0.0143955	FALSE	FALSE	FALSE	finngen_R12_M13_OSTEOPOROSIS	6495143	0.229756	0.0606903	OSTEOPOROSIS	TRUE	reported	textfile	7	6534774	ZDHHC4	1.3344e-08	19318	0.0400826	exposure	TRUE	reported	HEEKZ6	textfile	2	1	TRUE	483725	0.00166828	32.2784	162.869
ZDHHC4	rs142727879	C	T	C	T	-0.288626	-0.0140431	0.0276492	0.0463086	FALSE	FALSE	FALSE	finngen_R12_M13_OSTEOPOROSIS	6872096	0.69045	0.0352625	OSTEOPOROSIS	TRUE	reported	textfile	7	6911727	ZDHHC4	2.021e-13	12052	0.0392828	exposure	TRUE	reported	HEEKZ6	textfile	2	1	TRUE	483725	0.00445931	53.9753	162.869
ZDHHC4	rs147345785	C	T	C	T	0.543416	-0.0858712	0.0319824	0.0048865	FALSE	FALSE	FALSE	finngen_R12_M13_OSTEOPOROSIS	6330130	0.404057	0.102914	OSTEOPOROSIS	TRUE	reported	textfile	7	6369761	ZDHHC4	5.4148e-77	18864	0.0292598	exposure	TRUE	reported	HEEKZ6	textfile	2	1	TRUE	483725	0.0179564	344.886	162.869
ZDHHC4	rs148098218	A	G	A	G	0.290825	0.0253316	0.0245456	0.0585427	FALSE	FALSE	FALSE	finngen_R12_M13_OSTEOPOROSIS	6554962	0.411488	0.0308441	OSTEOPOROSIS	TRUE	reported	textfile	7	6594593	ZDHHC4	9.3331e-13	12587	0.0407318	exposure	TRUE	reported	HEEKZ6	textfile	2	1	TRUE	483725	0.00403384	50.9715	162.869
ZDHHC4	rs148928949	C	T	C	T	-0.51957	-0.0758246	0.0179996	0.00658143	FALSE	FALSE	FALSE	finngen_R12_M13_OSTEOPOROSIS	6543225	0.398145	0.0897397	OSTEOPOROSIS	TRUE	reported	textfile	7	6582856	ZDHHC4	1.6521e-42	19566	0.038023	exposure	TRUE	reported	HEEKZ6	textfile	2	1	TRUE	483725	0.00945294	186.702	162.869
ZDHHC4	rs17136116	T	C	T	C	0.0982774	0.0154676	0.131866	0.139252	FALSE	FALSE	FALSE	finngen_R12_M13_OSTEOPOROSIS	6252499	0.465658	0.0212013	OSTEOPOROSIS	TRUE	reported	textfile	7	6292130	ZDHHC4	1.2973e-12	22762	0.0138522	exposure	TRUE	reported	HEEKZ6	textfile	2	1	TRUE	483725	0.00220647	50.3303	162.869
ZDHHC4	rs189965017	T	C	T	C	-0.248262	-0.0213215	0.0375097	0.0514468	FALSE	FALSE	FALSE	finngen_R12_M13_OSTEOPOROSIS	6850029	0.521282	0.0332438	OSTEOPOROSIS	TRUE	reported	textfile	7	6889660	ZDHHC4	4.9179e-11	9709	0.0377683	exposure	TRUE	reported	HEEKZ6	textfile	2	1	TRUE	483725	0.00443061	43.1994	162.869
ZDHHC4	rs35743018	T	C	T	C	-0.0820941	0.014741	0.220914	0.234237	FALSE	FALSE	FALSE	finngen_R12_M13_OSTEOPOROSIS	6859764	0.397637	0.0174275	OSTEOPOROSIS	TRUE	reported	textfile	7	6899395	ZDHHC4	2.1759e-08	13505	0.0146667	exposure	TRUE	reported	HEEKZ6	textfile	2	1	TRUE	483725	0.00231449	31.3251	162.869
ZDHHC4	rs3857759	T	C	T	C	-0.387676	0.0403621	0.0579891	0.079803	FALSE	FALSE	FALSE	finngen_R12_M13_OSTEOPOROSIS	6556885	0.12513	0.0263187	OSTEOPOROSIS	TRUE	reported	textfile	7	6596516	ZDHHC4	9.1014e-91	24859	0.0191885	exposure	TRUE	reported	HEEKZ6	textfile	2	1	TRUE	483725	0.0161546	408.149	162.869
ZDHHC4	rs4724808	C	T	C	T	-0.237106	0.0426781	0.137951	0.127558	FALSE	FALSE	FALSE	finngen_R12_M13_OSTEOPOROSIS	6452175	0.0469613	0.0214824	OSTEOPOROSIS	TRUE	reported	textfile	7	6491806	ZDHHC4	8.3977e-69	22983	0.0135255	exposure	TRUE	reported	HEEKZ6	textfile	2	1	TRUE	483725	0.0131948	307.285	162.869
ZDHHC4	rs4724882	T	C	T	C	-0.190511	-0.0131015	0.0638042	0.0770575	FALSE	FALSE	FALSE	finngen_R12_M13_OSTEOPOROSIS	6860376	0.636867	0.0277526	OSTEOPOROSIS	TRUE	reported	textfile	7	6900007	ZDHHC4	1.6362e-14	13590	0.024818	exposure	TRUE	reported	HEEKZ6	textfile	2	1	TRUE	483725	0.00431723	58.9169	162.869
ZDHHC4	rs55842018	G	A	G	A	0.11358	0.00657161	0.130469	0.0946797	FALSE	FALSE	FALSE	finngen_R12_M13_OSTEOPOROSIS	5991091	0.788353	0.0244799	OSTEOPOROSIS	TRUE	reported	textfile	7	6030722	ZDHHC4	2.4066e-18	26076	0.0130007	exposure	TRUE	reported	HEEKZ6	textfile	2	1	TRUE	483725	0.00291847	76.3188	162.869
ZDHHC4	rs55944391	A	C	A	C	-0.221163	-0.00492076	0.293727	0.299557	FALSE	FALSE	FALSE	finngen_R12_M13_OSTEOPOROSIS	6647932	0.753378	0.0156618	OSTEOPOROSIS	TRUE	reported	textfile	7	6687563	ZDHHC4	1.5414e-83	18477	0.0114212	exposure	TRUE	reported	HEEKZ6	textfile	2	1	TRUE	483725	0.0198905	374.936	162.869
ZDHHC4	rs57278119	T	C	T	C	-0.148771	0.0371622	0.1049	0.209231	FALSE	FALSE	FALSE	finngen_R12_M13_OSTEOPOROSIS	6916987	0.0355795	0.0176819	OSTEOPOROSIS	TRUE	reported	textfile	7	6956618	ZDHHC4	1.6901e-15	15253	0.0186846	exposure	TRUE	reported	HEEKZ6	textfile	2	1	TRUE	483725	0.00413913	63.3883	162.869
ZDHHC4	rs58289345	G	A	G	A	-0.164214	-0.0152919	0.0939021	0.200408	FALSE	FALSE	FALSE	finngen_R12_M13_OSTEOPOROSIS	6934490	0.399784	0.0181613	OSTEOPOROSIS	TRUE	reported	textfile	7	6974121	ZDHHC4	1.1812e-15	13969	0.0205105	exposure	TRUE	reported	HEEKZ6	textfile	2	1	TRUE	483725	0.00456783	64.0917	162.869
ZDHHC4	rs61732206	A	G	A	G	0.378189	-0.0741732	0.0236777	0.0311515	FALSE	FALSE	FALSE	finngen_R12_M13_OSTEOPOROSIS	6483652	0.0730735	0.0413827	OSTEOPOROSIS	TRUE	reported	textfile	7	6523283	ZDHHC4	2.6665e-28	18406	0.0342798	exposure	TRUE	reported	HEEKZ6	textfile	2	1	TRUE	483725	0.00656929	121.701	162.869
ZDHHC4	rs62439829	G	C	G	C	-0.187441	-0.0124306	0.320633	0.329413	FALSE	TRUE	FALSE	finngen_R12_M13_OSTEOPOROSIS	6478114	0.414365	0.0152292	OSTEOPOROSIS	TRUE	reported	textfile	7	6517745	ZDHHC4	1.3686e-86	25414	0.00950368	exposure	TRUE	reported	HEEKZ6	textfile	2	1	TRUE	483725	0.0150756	388.966	162.869
ZDHHC4	rs62440063	G	T	G	T	-0.127303	-0.0112344	0.113296	0.192691	FALSE	FALSE	FALSE	finngen_R12_M13_OSTEOPOROSIS	6950855	0.538381	0.0182595	OSTEOPOROSIS	TRUE	reported	textfile	7	6990486	ZDHHC4	4.8513e-13	16051	0.0176091	exposure	TRUE	reported	HEEKZ6	textfile	2	1	TRUE	483725	0.00324557	52.2577	162.869
ZDHHC4	rs62441169	A	G	A	G	0.22124	-0.0293467	0.0238959	0.0196137	FALSE	FALSE	FALSE	finngen_R12_M13_OSTEOPOROSIS	6887332	0.574296	0.0522431	OSTEOPOROSIS	TRUE	reported	textfile	7	6926963	ZDHHC4	3.1496e-11	19306	0.0333218	exposure	TRUE	reported	HEEKZ6	textfile	2	1	TRUE	483725	0.00227818	44.0784	162.869
ZDHHC4	rs62441296	A	G	A	G	-0.468595	-0.0192162	0.0327666	0.100116	FALSE	FALSE	FALSE	finngen_R12_M13_OSTEOPOROSIS	6571954	0.419228	0.0237894	OSTEOPOROSIS	TRUE	reported	textfile	7	6611585	ZDHHC4	2.0257e-62	19975	0.0281035	exposure	TRUE	reported	HEEKZ6	textfile	2	1	TRUE	483725	0.0137273	277.991	162.869
ZDHHC4	rs62454268	G	T	G	T	0.108024	-0.0161771	0.219078	0.182905	FALSE	FALSE	FALSE	finngen_R12_M13_OSTEOPOROSIS	6123419	0.384176	0.0185895	OSTEOPOROSIS	TRUE	reported	textfile	7	6163050	ZDHHC4	4.4766e-24	25653	0.0106736	exposure	TRUE	reported	HEEKZ6	textfile	2	1	TRUE	483725	0.00397689	102.419	162.869
ZDHHC4	rs6946362	C	T	C	T	-0.397373	0.013394	0.318275	0.33583	FALSE	FALSE	FALSE	finngen_R12_M13_OSTEOPOROSIS	6535176	0.379104	0.0152283	OSTEOPOROSIS	TRUE	reported	textfile	7	6574807	ZDHHC4	1e-200	24589	0.00968075	exposure	TRUE	reported	HEEKZ6	textfile	2	1	TRUE	483725	0.0641291	1684.78	162.869
ZDHHC4	rs6964276	G	A	G	A	-0.056805	0.0149781	0.680719	0.328973	FALSE	FALSE	FALSE	finngen_R12_M13_OSTEOPOROSIS	6717855	0.325216	0.0152248	OSTEOPOROSIS	TRUE	reported	textfile	7	6757486	ZDHHC4	2.4614e-09	25359	0.00952464	exposure	TRUE	reported	HEEKZ6	textfile	2	1	TRUE	483725	0.00140067	35.5665	162.869
ZDHHC4	rs71531394	C	A	C	A	0.20212	-0.00142339	0.0395701	0.0384682	FALSE	FALSE	FALSE	finngen_R12_M13_OSTEOPOROSIS	6474332	0.970029	0.0378841	OSTEOPOROSIS	TRUE	reported	textfile	7	6513963	ZDHHC4	2.39e-12	15824	0.0288344	exposure	TRUE	reported	HEEKZ6	textfile	2	1	TRUE	483725	0.00309554	49.1297	162.869
ZDHHC4	rs74762933	T	C	T	C	0.201529	-0.0481179	0.0360578	0.0448445	FALSE	FALSE	FALSE	finngen_R12_M13_OSTEOPOROSIS	5817636	0.168052	0.0349062	OSTEOPOROSIS	TRUE	reported	textfile	7	5857267	ZDHHC4	1.0394e-16	24403	0.0242794	exposure	TRUE	reported	HEEKZ6	textfile	2	1	TRUE	483725	0.00281534	68.891	162.869
ZDHHC4	rs77619625	T	C	T	C	0.170544	-0.0331438	0.0477795	0.0651981	FALSE	FALSE	FALSE	finngen_R12_M13_OSTEOPOROSIS	6480318	0.255215	0.0291304	OSTEOPOROSIS	TRUE	reported	textfile	7	6519949	ZDHHC4	4.7561e-15	23185	0.0217717	exposure	TRUE	reported	HEEKZ6	textfile	2	1	TRUE	483725	0.00263958	61.3553	162.869
ZDHHC4	rs7789114	T	G	T	G	-0.462748	0.0418831	0.0374567	0.0373767	FALSE	FALSE	FALSE	finngen_R12_M13_OSTEOPOROSIS	6602036	0.269697	0.0379458	OSTEOPOROSIS	TRUE	reported	textfile	7	6641667	ZDHHC4	1.8016e-88	25752	0.0232062	exposure	TRUE	reported	HEEKZ6	textfile	2	1	TRUE	483725	0.015206	397.601	162.869
ZDHHC4	rs7790101	T	C	T	C	-0.0952557	0.0199922	0.131752	0.137219	FALSE	FALSE	FALSE	finngen_R12_M13_OSTEOPOROSIS	6388950	0.333691	0.0206808	OSTEOPOROSIS	TRUE	reported	textfile	7	6428581	ZDHHC4	1.8669e-13	26080	0.0129459	exposure	TRUE	reported	HEEKZ6	textfile	2	1	TRUE	483725	0.00207163	54.136	162.869
ZDHHC4	rs7800917	T	A	T	A	0.25932	0.0190274	0.695107	0.722836	FALSE	TRUE	FALSE	finngen_R12_M13_OSTEOPOROSIS	6588312	0.234627	0.0160093	OSTEOPOROSIS	TRUE	reported	textfile	7	6627943	ZDHHC4	1.1912e-163	26075	0.00951203	exposure	TRUE	reported	HEEKZ6	textfile	2	1	TRUE	483725	0.0277137	743.176	162.869
ZDHHC4	rs78653838	T	C	T	C	-0.532521	0.06163	0.0390757	0.0484504	FALSE	FALSE	FALSE	finngen_R12_M13_OSTEOPOROSIS	6583613	0.0634089	0.0332003	OSTEOPOROSIS	TRUE	reported	textfile	7	6623244	ZDHHC4	1.6307e-99	21054	0.0251489	exposure	TRUE	reported	HEEKZ6	textfile	2	1	TRUE	483725	0.020852	448.325	162.869
ZDHHC4	rs79715413	T	G	T	G	0.200382	0.0725146	0.0376918	0.0175636	FALSE	FALSE	FALSE	finngen_R12_M13_OSTEOPOROSIS	6548001	0.184872	0.0546907	OSTEOPOROSIS	TRUE	reported	textfile	7	6587632	ZDHHC4	1.1897e-08	11159	0.0351473	exposure	TRUE	reported	HEEKZ6	textfile	2	1	TRUE	483725	0.00290432	32.4979	162.869
ZDHHC4	rs80124938	T	C	T	C	-0.335904	-0.0336662	0.03407	0.031234	FALSE	FALSE	FALSE	finngen_R12_M13_OSTEOPOROSIS	6570507	0.417138	0.0414917	OSTEOPOROSIS	TRUE	reported	textfile	7	6610138	ZDHHC4	3.2628e-44	26194	0.0240838	exposure	TRUE	reported	HEEKZ6	textfile	2	1	TRUE	483725	0.00737166	194.512	162.869
ZDHHC4	rs836504	A	G	A	G	0.116082	-0.0190022	0.390218	0.401626	FALSE	FALSE	FALSE	finngen_R12_M13_OSTEOPOROSIS	6415387	0.19412	0.0146341	OSTEOPOROSIS	TRUE	reported	textfile	7	6455018	ZDHHC4	8.8263e-38	25742	0.00903489	exposure	TRUE	reported	HEEKZ6	textfile	2	1	TRUE	483725	0.00637186	165.063	162.869
ZDHHC4	rs852406	T	G	T	G	0.0566468	-0.0077848	0.670171	0.250749	FALSE	FALSE	FALSE	finngen_R12_M13_OSTEOPOROSIS	5675759	0.638713	0.0165811	OSTEOPOROSIS	TRUE	reported	textfile	7	5715390	ZDHHC4	1.1884e-09	26075	0.00931399	exposure	TRUE	reported	HEEKZ6	textfile	2	1	TRUE	483725	0.00141657	36.9867	162.869
ZDHHC4	rs870433	G	T	G	T	-0.13638	0.0178764	0.171377	0.180272	FALSE	FALSE	FALSE	finngen_R12_M13_OSTEOPOROSIS	6475960	0.338247	0.0186672	OSTEOPOROSIS	TRUE	reported	textfile	7	6515591	ZDHHC4	2.0356e-31	25737	0.0116964	exposure	TRUE	reported	HEEKZ6	textfile	2	1	TRUE	483725	0.00525474	135.945	162.869
ZDHHC5	rs11229043	T	C	T	C	0.125519	-0.0233219	0.12183	0.147999	FALSE	FALSE	FALSE	finngen_R12_M13_OSTEOPOROSIS	57503531	0.247042	0.0201474	OSTEOPOROSIS	TRUE	reported	textfile	11	57271004	ZDHHC5	6.6361e-24	30153	0.0124495	exposure	TRUE	reported	bgJGRy	textfile	2	1	TRUE	483725	0.00335984	101.644	97.9792
ZDHHC5	rs11229091	C	T	C	T	0.269876	-0.00307837	0.0213007	0.0166623	FALSE	FALSE	FALSE	finngen_R12_M13_OSTEOPOROSIS	57675935	0.956452	0.0563744	OSTEOPOROSIS	TRUE	reported	textfile	11	57443407	ZDHHC5	2.7285e-18	25053	0.0309409	exposure	TRUE	reported	bgJGRy	textfile	2	1	TRUE	483725	0.00302751	76.0724	97.9792
ZDHHC5	rs11229430	C	G	C	G	0.0560577	0.0174839	0.225553	0.247559	FALSE	TRUE	FALSE	finngen_R12_M13_OSTEOPOROSIS	58413631	0.290675	0.0165467	OSTEOPOROSIS	TRUE	reported	textfile	11	58181104	ZDHHC5	8.0028e-09	30311	0.00971772	exposure	TRUE	reported	bgJGRy	textfile	2	1	TRUE	483725	0.00109664	33.2746	97.9792
ZDHHC5	rs112910373	T	C	T	C	-0.175493	0.061711	0.0293826	0.0224645	FALSE	FALSE	FALSE	finngen_R12_M13_OSTEOPOROSIS	57827840	0.202202	0.0483893	OSTEOPOROSIS	TRUE	reported	textfile	11	57595312	ZDHHC5	3.5206e-12	27537	0.0252323	exposure	TRUE	reported	bgJGRy	textfile	2	1	TRUE	483725	0.00175359	48.3699	97.9792
ZDHHC5	rs113207737	G	T	G	T	0.249376	-0.0624156	0.0197023	0.0631617	FALSE	FALSE	FALSE	finngen_R12_M13_OSTEOPOROSIS	57942842	0.0343645	0.0295002	OSTEOPOROSIS	TRUE	reported	textfile	11	57710314	ZDHHC5	1.3537e-13	22801	0.0336954	exposure	TRUE	reported	bgJGRy	textfile	2	1	TRUE	483725	0.00239648	54.7685	97.9792
ZDHHC5	rs116677028	C	A	C	A	-0.106277	0.0715704	0.045352	0.0273174	FALSE	FALSE	FALSE	finngen_R12_M13_OSTEOPOROSIS	58078208	0.101195	0.0436648	OSTEOPOROSIS	TRUE	reported	textfile	11	57845680	ZDHHC5	4.7453e-08	30488	0.0194626	exposure	TRUE	reported	bgJGRy	textfile	2	1	TRUE	483725	0.000977074	29.8162	97.9792
ZDHHC5	rs116913666	C	A	C	A	0.195777	-0.103987	0.0318577	0.0171678	FALSE	FALSE	FALSE	finngen_R12_M13_OSTEOPOROSIS	58340110	0.0599639	0.0552812	OSTEOPOROSIS	TRUE	reported	textfile	11	58107583	ZDHHC5	9.7251e-15	25357	0.0252848	exposure	TRUE	reported	bgJGRy	textfile	2	1	TRUE	483725	0.00235876	59.9478	97.9792
ZDHHC5	rs12361014	C	T	C	T	0.189074	-0.0129708	0.0185456	0.0229545	FALSE	FALSE	FALSE	finngen_R12_M13_OSTEOPOROSIS	57156479	0.78609	0.0477938	OSTEOPOROSIS	TRUE	reported	textfile	11	56923953	ZDHHC5	4.8918e-08	22869	0.0346582	exposure	TRUE	reported	bgJGRy	textfile	2	1	TRUE	483725	0.00129969	29.7588	97.9792
ZDHHC5	rs12790809	A	G	A	G	0.191926	0.0892373	0.0215468	0.0173274	FALSE	FALSE	FALSE	finngen_R12_M13_OSTEOPOROSIS	58645670	0.10579	0.0551731	OSTEOPOROSIS	TRUE	reported	textfile	11	58413143	ZDHHC5	5.7113e-09	21846	0.0329486	exposure	TRUE	reported	bgJGRy	textfile	2	1	TRUE	483725	0.00155076	33.9275	97.9792
ZDHHC5	rs148209242	T	C	T	C	0.211383	-0.0835371	0.0328707	0.037532	FALSE	FALSE	FALSE	finngen_R12_M13_OSTEOPOROSIS	57892758	0.0271907	0.0378206	OSTEOPOROSIS	TRUE	reported	textfile	11	57660230	ZDHHC5	2.6929e-19	28390	0.0235372	exposure	TRUE	reported	bgJGRy	textfile	2	1	TRUE	483725	0.00283291	80.6491	97.9792
ZDHHC5	rs1867127	T	C	T	C	-0.0526213	0.0111662	0.481481	0.478445	FALSE	FALSE	FALSE	finngen_R12_M13_OSTEOPOROSIS	57373647	0.436682	0.0143559	OSTEOPOROSIS	TRUE	reported	textfile	11	57141120	ZDHHC5	1.9176e-10	29328	0.00826365	exposure	TRUE	reported	bgJGRy	textfile	2	1	TRUE	483725	0.00138069	40.5461	97.9792
ZDHHC5	rs188845805	T	C	T	C	0.350763	-0.0248733	0.0134047	0.0100772	FALSE	FALSE	FALSE	finngen_R12_M13_OSTEOPOROSIS	58679216	0.731479	0.0724837	OSTEOPOROSIS	TRUE	reported	textfile	11	58446689	ZDHHC5	2.9972e-08	9437	0.0632951	exposure	TRUE	reported	bgJGRy	textfile	2	1	TRUE	483725	0.0032437	30.7039	97.9792
ZDHHC5	rs2441987	G	A	G	A	-0.0480634	0.0312649	0.38083	0.426661	FALSE	FALSE	FALSE	finngen_R12_M13_OSTEOPOROSIS	58151220	0.0307716	0.0144744	OSTEOPOROSIS	TRUE	reported	textfile	11	57918692	ZDHHC5	6.4213e-09	30935	0.00827922	exposure	TRUE	reported	bgJGRy	textfile	2	1	TRUE	483725	0.00108824	33.6993	97.9792
ZDHHC5	rs2454663	T	C	T	C	-0.112397	0.0152332	0.2098	0.194922	FALSE	FALSE	FALSE	finngen_R12_M13_OSTEOPOROSIS	57590610	0.399304	0.0180732	OSTEOPOROSIS	TRUE	reported	textfile	11	57358083	ZDHHC5	2.6413e-29	30153	0.0100011	exposure	TRUE	reported	bgJGRy	textfile	2	1	TRUE	483725	0.00417122	126.293	97.9792
ZDHHC5	rs28362934	A	G	A	G	0.119454	-0.0449879	0.100774	0.0699592	FALSE	FALSE	FALSE	finngen_R12_M13_OSTEOPOROSIS	57596070	0.11274	0.0283657	OSTEOPOROSIS	TRUE	reported	textfile	11	57363543	ZDHHC5	3.7398e-19	30935	0.0133552	exposure	TRUE	reported	bgJGRy	textfile	2	1	TRUE	483725	0.00257947	79.9971	97.9792
ZDHHC5	rs3851121	C	G	C	G	0.0741652	0.00577606	0.334566	0.311834	FALSE	TRUE	FALSE	finngen_R12_M13_OSTEOPOROSIS	58019567	0.707964	0.0154196	OSTEOPOROSIS	TRUE	reported	textfile	11	57787039	ZDHHC5	3.6888e-18	30820	0.00853641	exposure	TRUE	reported	bgJGRy	textfile	2	1	TRUE	483725	0.00244318	75.4782	97.9792
ZDHHC5	rs584499	T	C	T	C	-0.132522	0.0335491	0.134596	0.100726	FALSE	FALSE	FALSE	finngen_R12_M13_OSTEOPOROSIS	57858569	0.161177	0.0239445	OSTEOPOROSIS	TRUE	reported	textfile	11	57626041	ZDHHC5	2.9983e-29	30809	0.0118038	exposure	TRUE	reported	bgJGRy	textfile	2	1	TRUE	483725	0.00407459	126.04	97.9792
ZDHHC5	rs588808	G	A	G	A	0.120583	-0.0302145	0.493273	0.576223	FALSE	FALSE	FALSE	finngen_R12_M13_OSTEOPOROSIS	57916250	0.0370766	0.0144919	OSTEOPOROSIS	TRUE	reported	textfile	11	57683722	ZDHHC5	7.8925e-51	30935	0.00804136	exposure	TRUE	reported	bgJGRy	textfile	2	1	TRUE	483725	0.0072163	224.844	97.9792
ZDHHC5	rs67812265	G	A	G	A	-0.182754	-0.0181001	0.0473545	0.0329759	FALSE	FALSE	FALSE	finngen_R12_M13_OSTEOPOROSIS	57776189	0.650266	0.0399213	OSTEOPOROSIS	TRUE	reported	textfile	11	57543661	ZDHHC5	6.2222e-20	27724	0.0199945	exposure	TRUE	reported	bgJGRy	textfile	2	1	TRUE	483725	0.00300434	83.5372	97.9792
ZDHHC5	rs7116341	A	G	A	G	0.255426	-0.0588831	0.676451	0.365448	FALSE	FALSE	FALSE	finngen_R12_M13_OSTEOPOROSIS	57713683	7.62132e-05	0.0148845	OSTEOPOROSIS	TRUE	reported	textfile	11	57481155	ZDHHC5	3.9204e-194	30934	0.00859367	exposure	TRUE	reported	bgJGRy	textfile	2	1	TRUE	483725	0.0277657	883.376	97.9792
ZDHHC5	rs72923632	T	C	T	C	0.105349	-0.0222908	0.102618	0.117161	FALSE	FALSE	FALSE	finngen_R12_M13_OSTEOPOROSIS	58181324	0.317898	0.0223179	OSTEOPOROSIS	TRUE	reported	textfile	11	57948796	ZDHHC5	2.9125e-15	30491	0.0133444	exposure	TRUE	reported	bgJGRy	textfile	2	1	TRUE	483725	0.00203987	62.3206	97.9792
ZDHHC5	rs75967021	T	C	T	C	0.206962	-0.058562	0.0356667	0.0335945	FALSE	FALSE	FALSE	finngen_R12_M13_OSTEOPOROSIS	57692247	0.138139	0.0394954	OSTEOPOROSIS	TRUE	reported	textfile	11	57459719	ZDHHC5	2.1065e-20	29083	0.0223574	exposure	TRUE	reported	bgJGRy	textfile	2	1	TRUE	483725	0.00293781	85.6862	97.9792
ZDHHC5	rs76990447	A	G	A	G	0.147324	-0.0484919	0.0321422	0.0533002	FALSE	FALSE	FALSE	finngen_R12_M13_OSTEOPOROSIS	57972012	0.125879	0.0316826	OSTEOPOROSIS	TRUE	reported	textfile	11	57739484	ZDHHC5	1.3917e-10	30491	0.0229591	exposure	TRUE	reported	bgJGRy	textfile	2	1	TRUE	483725	0.00134859	41.1726	97.9792
ZDHHC5	rs77916918	A	G	A	G	0.142858	-0.0164437	0.0338294	0.0275042	FALSE	FALSE	FALSE	finngen_R12_M13_OSTEOPOROSIS	56860610	0.708686	0.0440117	OSTEOPOROSIS	TRUE	reported	textfile	11	56628086	ZDHHC5	2.8931e-10	29792	0.0226601	exposure	TRUE	reported	bgJGRy	textfile	2	1	TRUE	483725	0.00133232	39.7428	97.9792
ZDHHC5	rs79600045	A	G	A	G	0.118852	0.0312948	0.041418	0.0558406	FALSE	FALSE	FALSE	finngen_R12_M13_OSTEOPOROSIS	58675849	0.316566	0.0312467	OSTEOPOROSIS	TRUE	reported	textfile	11	58443322	ZDHHC5	7.417e-09	29798	0.0205581	exposure	TRUE	reported	bgJGRy	textfile	2	1	TRUE	483725	0.00112041	33.4212	97.9792
ZDHHC5	rs964720	T	C	T	C	0.0584734	-0.0416766	0.81138	0.150765	FALSE	FALSE	FALSE	finngen_R12_M13_OSTEOPOROSIS	58162738	0.0369794	0.0199793	OSTEOPOROSIS	TRUE	reported	textfile	11	57930210	ZDHHC5	1.2719e-08	30935	0.0102767	exposure	TRUE	reported	bgJGRy	textfile	2	1	TRUE	483725	0.00104545	32.3729	97.9792
ZDHHC6	rs111823427	A	G	A	G	-0.181939	-0.00458636	0.0280352	0.0270319	FALSE	FALSE	FALSE	finngen_R12_M13_OSTEOPOROSIS	112368872	0.916548	0.0437701	OSTEOPOROSIS	TRUE	reported	textfile	10	114128630	ZDHHC6	1.3587e-12	27850	0.0256682	exposure	TRUE	reported	qmXH9j	textfile	2	1	TRUE	483725	0.00180074	50.2376	89.9696
ZDHHC6	rs11195921	T	G	T	G	-0.147514	0.000424134	0.0474655	0.03242	FALSE	FALSE	FALSE	finngen_R12_M13_OSTEOPOROSIS	112357080	0.991775	0.0411445	OSTEOPOROSIS	TRUE	reported	textfile	10	114116838	ZDHHC6	2.096e-14	29699	0.0192968	exposure	TRUE	reported	qmXH9j	textfile	2	1	TRUE	483725	0.00196382	58.4344	89.9696
ZDHHC6	rs11598016	G	A	G	A	0.16331	-0.00719063	0.0247817	0.0191963	FALSE	FALSE	FALSE	finngen_R12_M13_OSTEOPOROSIS	112426466	0.890785	0.0523674	OSTEOPOROSIS	TRUE	reported	textfile	10	114186224	ZDHHC6	3.5197e-08	23582	0.0296195	exposure	TRUE	reported	qmXH9j	textfile	2	1	TRUE	483725	0.00128745	30.3972	89.9696
ZDHHC6	rs116924245	G	A	G	A	0.121822	0.0110751	0.104945	0.160195	FALSE	FALSE	FALSE	finngen_R12_M13_OSTEOPOROSIS	112388039	0.572046	0.0196005	OSTEOPOROSIS	TRUE	reported	textfile	10	114147797	ZDHHC6	1.5036e-18	27710	0.0138599	exposure	TRUE	reported	qmXH9j	textfile	2	1	TRUE	483725	0.00278024	77.2497	89.9696
ZDHHC6	rs12776835	T	C	T	C	-0.168691	-0.00451132	0.0519294	0.0882397	FALSE	FALSE	FALSE	finngen_R12_M13_OSTEOPOROSIS	112369836	0.858417	0.0252892	OSTEOPOROSIS	TRUE	reported	textfile	10	114129594	ZDHHC6	4.1838e-19	28472	0.0188864	exposure	TRUE	reported	qmXH9j	textfile	2	1	TRUE	483725	0.00279418	79.7732	89.9696
ZDHHC6	rs1887139	G	T	G	T	-0.162719	-0.0375038	0.34377	0.371637	FALSE	FALSE	FALSE	finngen_R12_M13_OSTEOPOROSIS	112360681	0.0112818	0.0148012	OSTEOPOROSIS	TRUE	reported	textfile	10	114120439	ZDHHC6	1.6819e-81	30605	0.00850995	exposure	TRUE	reported	qmXH9j	textfile	2	1	TRUE	483725	0.0118051	365.589	89.9696
ZDHHC6	rs41306846	G	A	G	A	0.0647951	0.0127827	0.421112	0.363057	FALSE	FALSE	FALSE	finngen_R12_M13_OSTEOPOROSIS	112299306	0.392461	0.0149477	OSTEOPOROSIS	TRUE	reported	textfile	10	114059064	ZDHHC6	4.3921e-15	30054	0.0082611	exposure	TRUE	reported	qmXH9j	textfile	2	1	TRUE	483725	0.00204276	61.5148	89.9696
ZDHHC6	rs41314509	A	G	A	G	0.0683515	-0.00351105	0.182307	0.160277	FALSE	FALSE	FALSE	finngen_R12_M13_OSTEOPOROSIS	112283838	0.856969	0.0194805	OSTEOPOROSIS	TRUE	reported	textfile	10	114043596	ZDHHC6	6.0946e-11	30721	0.0104489	exposure	TRUE	reported	qmXH9j	textfile	2	1	TRUE	483725	0.00139096	42.7884	89.9696
ZDHHC6	rs75428736	C	T	C	T	0.0860833	0.00869364	0.108999	0.112384	FALSE	FALSE	FALSE	finngen_R12_M13_OSTEOPOROSIS	112367352	0.701266	0.0226625	OSTEOPOROSIS	TRUE	reported	textfile	10	114127110	ZDHHC6	3.7407e-11	30392	0.0130153	exposure	TRUE	reported	qmXH9j	textfile	2	1	TRUE	483725	0.00143729	43.7421	89.9696
ZDHHC7	rs1032451	A	G	A	G	0.0548357	-0.0124301	0.788968	0.253791	FALSE	FALSE	FALSE	finngen_R12_M13_OSTEOPOROSIS	84848152	0.450772	0.0164828	OSTEOPOROSIS	TRUE	reported	textfile	16	84881758	ZDHHC7	3.8369e-08	30192	0.00997321	exposure	TRUE	reported	UxJ6EN	textfile	2	1	TRUE	483725	0.0010003	30.2293	191.057
ZDHHC7	rs11149700	C	T	C	T	-0.109879	-0.0121766	0.822408	0.148658	FALSE	FALSE	FALSE	finngen_R12_M13_OSTEOPOROSIS	84946675	0.547482	0.0202424	OSTEOPOROSIS	TRUE	reported	textfile	16	84980281	ZDHHC7	7.7805e-20	23564	0.0120533	exposure	TRUE	reported	UxJ6EN	textfile	2	1	TRUE	483725	0.00351431	83.0962	191.057
ZDHHC7	rs113784988	G	A	G	A	0.146916	0.055633	0.0375956	0.0667956	FALSE	FALSE	FALSE	finngen_R12_M13_OSTEOPOROSIS	84937128	0.0525727	0.0287003	OSTEOPOROSIS	TRUE	reported	textfile	16	84970734	ZDHHC7	1.6785e-10	26128	0.0229977	exposure	TRUE	reported	UxJ6EN	textfile	2	1	TRUE	483725	0.0015595	40.8073	191.057
ZDHHC7	rs11642169	T	C	T	C	0.112719	-0.0127213	0.124026	0.185182	FALSE	FALSE	FALSE	finngen_R12_M13_OSTEOPOROSIS	85137481	0.490676	0.0184572	OSTEOPOROSIS	TRUE	reported	textfile	16	85171087	ZDHHC7	2.195e-15	22777	0.0142146	exposure	TRUE	reported	UxJ6EN	textfile	2	1	TRUE	483725	0.00275315	62.8762	191.057
ZDHHC7	rs11644665	T	C	T	C	0.141381	-0.0276548	0.0276202	0.0402936	FALSE	FALSE	FALSE	finngen_R12_M13_OSTEOPOROSIS	85203725	0.447931	0.0364421	OSTEOPOROSIS	TRUE	reported	textfile	16	85237331	ZDHHC7	3.7979e-08	28174	0.0257057	exposure	TRUE	reported	UxJ6EN	textfile	2	1	TRUE	483725	0.00107253	30.2479	191.057
ZDHHC7	rs117799847	A	C	A	C	0.288839	-0.0633097	0.0261635	0.043788	FALSE	FALSE	FALSE	finngen_R12_M13_OSTEOPOROSIS	84884289	0.0723402	0.0352314	OSTEOPOROSIS	TRUE	reported	textfile	16	84917895	ZDHHC7	6.1914e-28	28237	0.0263624	exposure	TRUE	reported	UxJ6EN	textfile	2	1	TRUE	483725	0.00423334	120.036	191.057
ZDHHC7	rs11866364	C	G	C	G	-0.0849103	-0.0200625	0.618116	0.607636	FALSE	TRUE	FALSE	finngen_R12_M13_OSTEOPOROSIS	85117032	0.172167	0.0146948	OSTEOPOROSIS	TRUE	reported	textfile	16	85150638	ZDHHC7	5.0941e-19	23324	0.00952978	exposure	TRUE	reported	UxJ6EN	textfile	2	1	TRUE	483725	0.00339216	79.3813	191.057
ZDHHC7	rs12443859	A	T	A	T	0.448965	-0.0356476	0.226332	0.203792	FALSE	TRUE	FALSE	finngen_R12_M13_OSTEOPOROSIS	84991201	0.0454172	0.0178169	OSTEOPOROSIS	TRUE	reported	textfile	16	85024807	ZDHHC7	1e-200	31567	0.00951081	exposure	TRUE	reported	UxJ6EN	textfile	2	1	TRUE	483725	0.0659374	2228.24	191.057
ZDHHC7	rs145160109	T	C	T	C	-0.232859	0.0232828	0.105283	0.0940168	FALSE	FALSE	FALSE	finngen_R12_M13_OSTEOPOROSIS	85018508	0.340887	0.0244461	OSTEOPOROSIS	TRUE	reported	textfile	16	85052114	ZDHHC7	2.3147e-71	31233	0.0130363	exposure	TRUE	reported	UxJ6EN	textfile	2	1	TRUE	483725	0.0101122	319.041	191.057
ZDHHC7	rs149707287	T	C	T	C	0.266599	-0.00591775	0.0231945	0.025622	FALSE	FALSE	FALSE	finngen_R12_M13_OSTEOPOROSIS	85050372	0.896282	0.0453956	OSTEOPOROSIS	TRUE	reported	textfile	16	85083978	ZDHHC7	1.3706e-18	24045	0.0302953	exposure	TRUE	reported	UxJ6EN	textfile	2	1	TRUE	483725	0.00321029	77.4336	191.057
ZDHHC7	rs17200798	C	T	C	T	0.107028	-0.0312418	0.149675	0.151477	FALSE	FALSE	FALSE	finngen_R12_M13_OSTEOPOROSIS	85107686	0.11738	0.0199518	OSTEOPOROSIS	TRUE	reported	textfile	16	85141292	ZDHHC7	8.4571e-22	31569	0.0111554	exposure	TRUE	reported	UxJ6EN	textfile	2	1	TRUE	483725	0.00290732	92.0428	191.057
ZDHHC7	rs192747784	C	A	C	A	0.38238	0.0544187	0.0164287	0.0224902	FALSE	FALSE	FALSE	finngen_R12_M13_OSTEOPOROSIS	85104320	0.261719	0.048487	OSTEOPOROSIS	TRUE	reported	textfile	16	85137926	ZDHHC7	1.6512e-29	26927	0.033899	exposure	TRUE	reported	UxJ6EN	textfile	2	1	TRUE	483725	0.00470309	127.229	191.057
ZDHHC7	rs2646141	C	T	C	T	0.0868507	0.0456475	0.110696	0.0977249	FALSE	FALSE	FALSE	finngen_R12_M13_OSTEOPOROSIS	84928512	0.0588288	0.024159	OSTEOPOROSIS	TRUE	reported	textfile	16	84962118	ZDHHC7	6.9054e-12	31684	0.0126612	exposure	TRUE	reported	UxJ6EN	textfile	2	1	TRUE	483725	0.0014829	47.0511	191.057
ZDHHC7	rs28505126	G	C	G	C	-0.271233	-0.0753633	0.0230195	0.00571248	FALSE	TRUE	FALSE	finngen_R12_M13_OSTEOPOROSIS	84970637	0.430368	0.0955705	OSTEOPOROSIS	TRUE	reported	textfile	16	85004243	ZDHHC7	7.8713e-22	27860	0.028249	exposure	TRUE	reported	UxJ6EN	textfile	2	1	TRUE	483725	0.00329809	92.1822	191.057
ZDHHC7	rs2968157	G	C	G	C	0.0733737	-0.0280018	0.69423	0.683234	FALSE	TRUE	FALSE	finngen_R12_M13_OSTEOPOROSIS	84918913	0.0691974	0.01541	OSTEOPOROSIS	TRUE	reported	textfile	16	84952519	ZDHHC7	2.0137e-17	31559	0.00863922	exposure	TRUE	reported	UxJ6EN	textfile	2	1	TRUE	483725	0.00228044	72.1282	191.057
ZDHHC7	rs35072520	C	T	C	T	-0.0623091	-0.016029	0.272945	0.250969	FALSE	FALSE	FALSE	finngen_R12_M13_OSTEOPOROSIS	84921009	0.331804	0.0165164	OSTEOPOROSIS	TRUE	reported	textfile	16	84954615	ZDHHC7	3.6271e-12	31355	0.00896417	exposure	TRUE	reported	UxJ6EN	textfile	2	1	TRUE	483725	0.00153853	48.3119	191.057
ZDHHC7	rs3751749	A	G	A	G	-0.154266	0.0112773	0.0736607	0.184646	FALSE	FALSE	FALSE	finngen_R12_M13_OSTEOPOROSIS	85063360	0.542484	0.018516	OSTEOPOROSIS	TRUE	reported	textfile	16	85096966	ZDHHC7	5.0663e-21	27251	0.016398	exposure	TRUE	reported	UxJ6EN	textfile	2	1	TRUE	483725	0.00323718	88.4964	191.057
ZDHHC7	rs4783067	G	C	G	C	-0.0518167	-0.0082141	0.357279	0.340243	FALSE	TRUE	FALSE	finngen_R12_M13_OSTEOPOROSIS	84805369	0.589347	0.0152174	OSTEOPOROSIS	TRUE	reported	textfile	16	84838975	ZDHHC7	1.0102e-08	26617	0.00904462	exposure	TRUE	reported	UxJ6EN	textfile	2	1	TRUE	483725	0.00123158	32.819	191.057
ZDHHC7	rs4783091	C	G	C	G	-0.079901	-0.012929	0.0889547	0.139797	FALSE	TRUE	FALSE	finngen_R12_M13_OSTEOPOROSIS	84851174	0.529531	0.0205639	OSTEOPOROSIS	TRUE	reported	textfile	16	84884780	ZDHHC7	1.0945e-08	31566	0.0139804	exposure	TRUE	reported	UxJ6EN	textfile	2	1	TRUE	483725	0.0010337	32.6614	191.057
ZDHHC7	rs4783108	A	G	A	G	-0.06827	0.0324986	0.299704	0.340921	FALSE	FALSE	FALSE	finngen_R12_M13_OSTEOPOROSIS	84966620	0.0317673	0.0151344	OSTEOPOROSIS	TRUE	reported	textfile	16	85000226	ZDHHC7	3.3981e-13	27070	0.0093811	exposure	TRUE	reported	UxJ6EN	textfile	2	1	TRUE	483725	0.00195261	52.9566	191.057
ZDHHC7	rs62048414	A	G	A	G	0.237292	-0.0210358	0.260908	0.233125	FALSE	FALSE	FALSE	finngen_R12_M13_OSTEOPOROSIS	85028924	0.213762	0.0169195	OSTEOPOROSIS	TRUE	reported	textfile	16	85062530	ZDHHC7	1.1838e-151	31684	0.00904632	exposure	TRUE	reported	UxJ6EN	textfile	2	1	TRUE	483725	0.0212546	688.011	191.057
ZDHHC7	rs62048707	T	C	T	C	0.158271	0.0208314	0.0321618	0.0197286	FALSE	FALSE	FALSE	finngen_R12_M13_OSTEOPOROSIS	84922896	0.686123	0.0515475	OSTEOPOROSIS	TRUE	reported	textfile	16	84956502	ZDHHC7	5.9184e-12	30369	0.0229984	exposure	TRUE	reported	UxJ6EN	textfile	2	1	TRUE	483725	0.00155703	47.3561	191.057
ZDHHC7	rs62049950	A	G	A	G	-0.211769	0.00159398	0.0264996	0.0193819	FALSE	FALSE	FALSE	finngen_R12_M13_OSTEOPOROSIS	85096850	0.975634	0.0521884	OSTEOPOROSIS	TRUE	reported	textfile	16	85130456	ZDHHC7	6.1152e-16	28264	0.0261867	exposure	TRUE	reported	UxJ6EN	textfile	2	1	TRUE	483725	0.00230848	65.3933	191.057
ZDHHC7	rs67276071	T	C	T	C	0.185133	-0.0114794	0.155814	0.152161	FALSE	FALSE	FALSE	finngen_R12_M13_OSTEOPOROSIS	84965447	0.566378	0.02002	OSTEOPOROSIS	TRUE	reported	textfile	16	84999053	ZDHHC7	1.4009e-49	24303	0.0125064	exposure	TRUE	reported	UxJ6EN	textfile	2	1	TRUE	483725	0.00893608	219.114	191.057
ZDHHC7	rs7184693	T	C	T	C	-0.107856	-0.00747858	0.237813	0.226371	FALSE	FALSE	FALSE	finngen_R12_M13_OSTEOPOROSIS	84960333	0.663164	0.0171705	OSTEOPOROSIS	TRUE	reported	textfile	16	84993939	ZDHHC7	3.4868e-30	30902	0.00944807	exposure	TRUE	reported	UxJ6EN	textfile	2	1	TRUE	483725	0.00419944	130.31	191.057
ZDHHC7	rs7188821	A	G	A	G	0.128926	0.00390937	0.161667	0.172816	FALSE	FALSE	FALSE	finngen_R12_M13_OSTEOPOROSIS	84947437	0.836865	0.0189863	OSTEOPOROSIS	TRUE	reported	textfile	16	84981043	ZDHHC7	2.5501e-31	30077	0.0110751	exposure	TRUE	reported	UxJ6EN	textfile	2	1	TRUE	483725	0.00448532	135.504	191.057
ZDHHC7	rs72797587	T	G	T	G	0.0885846	-0.0127287	0.0955045	0.150599	FALSE	FALSE	FALSE	finngen_R12_M13_OSTEOPOROSIS	84757668	0.5303	0.0202833	OSTEOPOROSIS	TRUE	reported	textfile	16	84791274	ZDHHC7	2.0228e-10	29833	0.013929	exposure	TRUE	reported	UxJ6EN	textfile	2	1	TRUE	483725	0.0013539	40.4431	191.057
ZDHHC7	rs72805493	C	T	C	T	0.272041	-0.10164	0.0245341	0.0251197	FALSE	FALSE	FALSE	finngen_R12_M13_OSTEOPOROSIS	85085930	0.0273369	0.0460604	OSTEOPOROSIS	TRUE	reported	textfile	16	85119536	ZDHHC7	7.422e-24	28634	0.0270117	exposure	TRUE	reported	UxJ6EN	textfile	2	1	TRUE	483725	0.00352976	101.422	191.057
ZDHHC7	rs74950406	A	C	A	C	-0.113497	-0.00846867	0.051747	0.0427355	FALSE	FALSE	FALSE	finngen_R12_M13_OSTEOPOROSIS	85136614	0.812789	0.0357586	OSTEOPOROSIS	TRUE	reported	textfile	16	85170220	ZDHHC7	3.7043e-08	23965	0.0206201	exposure	TRUE	reported	UxJ6EN	textfile	2	1	TRUE	483725	0.00126259	30.2937	191.057
ZDHHC7	rs77132357	C	T	C	T	-0.318685	0.0206139	0.0954224	0.0765578	FALSE	FALSE	FALSE	finngen_R12_M13_OSTEOPOROSIS	85011068	0.44411	0.0269368	OSTEOPOROSIS	TRUE	reported	textfile	16	85044674	ZDHHC7	8.055e-123	31683	0.0135215	exposure	TRUE	reported	UxJ6EN	textfile	2	1	TRUE	483725	0.0172306	555.453	191.057
ZDHHC7	rs77654959	C	A	C	A	0.158989	0.115618	0.0280641	0.0127854	FALSE	FALSE	FALSE	finngen_R12_M13_OSTEOPOROSIS	85102647	0.0685267	0.0634733	OSTEOPOROSIS	TRUE	reported	textfile	16	85136253	ZDHHC7	1.3432e-10	29911	0.0247557	exposure	TRUE	reported	UxJ6EN	textfile	2	1	TRUE	483725	0.00137706	41.2432	191.057
ZDHHC7	rs79519725	G	C	G	C	-0.209875	0.0586527	0.0220197	0.0178174	FALSE	TRUE	FALSE	finngen_R12_M13_OSTEOPOROSIS	85003886	0.280878	0.0543912	OSTEOPOROSIS	TRUE	reported	textfile	16	85037492	ZDHHC7	1.1151e-09	19562	0.0344514	exposure	TRUE	reported	UxJ6EN	textfile	2	1	TRUE	483725	0.00189352	37.1075	191.057
ZDHHC7	rs8054043	T	C	T	C	0.181759	0.0215633	0.0329428	0.0299725	FALSE	FALSE	FALSE	finngen_R12_M13_OSTEOPOROSIS	84954784	0.609809	0.0422524	OSTEOPOROSIS	TRUE	reported	textfile	16	84988390	ZDHHC7	5.3532e-16	31196	0.02243	exposure	TRUE	reported	UxJ6EN	textfile	2	1	TRUE	483725	0.0021005	65.6609	191.057
ZDHHC7	rs8059088	T	C	T	C	-0.111231	0.00727484	0.234791	0.252832	FALSE	FALSE	FALSE	finngen_R12_M13_OSTEOPOROSIS	85107350	0.6614	0.0166099	OSTEOPOROSIS	TRUE	reported	textfile	16	85140956	ZDHHC7	5.3272e-28	27069	0.0101395	exposure	TRUE	reported	UxJ6EN	textfile	2	1	TRUE	483725	0.00442603	120.332	191.057
ZDHHC7	rs9630655	G	A	G	A	0.33782	0.027345	0.122254	0.107263	FALSE	FALSE	FALSE	finngen_R12_M13_OSTEOPOROSIS	85061474	0.235875	0.023069	OSTEOPOROSIS	TRUE	reported	textfile	16	85095080	ZDHHC7	3.6298e-170	31569	0.0121489	exposure	TRUE	reported	UxJ6EN	textfile	2	1	TRUE	483725	0.0239069	773.152	191.057
ZDHHC7	rs9929787	G	C	G	C	0.0921332	-0.00641533	0.843472	0.838183	FALSE	TRUE	FALSE	finngen_R12_M13_OSTEOPOROSIS	84832381	0.741421	0.0194421	OSTEOPOROSIS	TRUE	reported	textfile	16	84865987	ZDHHC7	5.9405e-17	31230	0.011012	exposure	TRUE	reported	UxJ6EN	textfile	2	1	TRUE	483725	0.00223642	69.9955	191.057
ZDHHC8	rs165815	C	T	C	T	-0.0691039	-0.01122	0.147568	0.193095	FALSE	FALSE	FALSE	finngen_R12_M13_OSTEOPOROSIS	19971950	0.534977	0.0180844	OSTEOPOROSIS	TRUE	reported	textfile	22	19959473	ZDHHC8	1.2193e-08	27014	0.0121301	exposure	TRUE	reported	H6KYkM	textfile	2	1	TRUE	483725	0.00119996	32.4523	100.104
ZDHHC8	rs175182	C	T	C	T	-0.124903	-0.0324826	0.354998	0.391421	FALSE	FALSE	FALSE	finngen_R12_M13_OSTEOPOROSIS	20151776	0.02688	0.0146764	OSTEOPOROSIS	TRUE	reported	textfile	22	20139299	ZDHHC8	1.9838e-39	24161	0.00950679	exposure	TRUE	reported	H6KYkM	textfile	2	1	TRUE	483725	0.00709368	172.601	100.104
ZDHHC8	rs2531711	T	G	T	G	-0.0835242	-0.0258875	0.104706	0.13739	FALSE	FALSE	FALSE	finngen_R12_M13_OSTEOPOROSIS	20035780	0.215922	0.0209202	OSTEOPOROSIS	TRUE	reported	textfile	22	20023303	ZDHHC8	2.3156e-08	23861	0.0149511	exposure	TRUE	reported	H6KYkM	textfile	2	1	TRUE	483725	0.00130624	31.2064	100.104
ZDHHC8	rs41282451	T	C	T	C	-0.152958	-0.00765167	0.0658489	0.094544	FALSE	FALSE	FALSE	finngen_R12_M13_OSTEOPOROSIS	20205576	0.754805	0.0245004	OSTEOPOROSIS	TRUE	reported	textfile	22	20193099	ZDHHC8	3.5896e-13	18363	0.0210393	exposure	TRUE	reported	H6KYkM	textfile	2	1	TRUE	483725	0.00287005	52.8486	100.104
ZDHHC8	rs73877146	C	T	C	T	-0.266259	-0.0324239	0.0937902	0.144325	FALSE	FALSE	FALSE	finngen_R12_M13_OSTEOPOROSIS	20149083	0.11178	0.0203893	OSTEOPOROSIS	TRUE	reported	textfile	22	20136606	ZDHHC8	2.3685e-76	28377	0.0143982	exposure	TRUE	reported	H6KYkM	textfile	2	1	TRUE	483725	0.0119075	341.948	100.104
ZDHHC8	rs76011333	G	A	G	A	-0.0826023	-0.0412936	0.0949629	0.160595	FALSE	FALSE	FALSE	finngen_R12_M13_OSTEOPOROSIS	19920454	0.0349156	0.0195766	OSTEOPOROSIS	TRUE	reported	textfile	22	19907977	ZDHHC8	1.5173e-08	27310	0.0145953	exposure	TRUE	reported	H6KYkM	textfile	2	1	TRUE	483725	0.00117145	32.0276	100.104
ZDHHC8	rs8137965	G	C	G	C	0.0720286	0.00633422	0.145963	0.0994433	FALSE	TRUE	FALSE	finngen_R12_M13_OSTEOPOROSIS	20175939	0.79191	0.0240086	OSTEOPOROSIS	TRUE	reported	textfile	22	20163462	ZDHHC8	8.4838e-10	29105	0.0117393	exposure	TRUE	reported	H6KYkM	textfile	2	1	TRUE	483725	0.00129181	37.6442	100.104
ZDHHC12	rs2417127	G	A	G	A	0.0510756	-0.0132943	0.468637	0.520172	FALSE	FALSE	FALSE	finngen_R12_M13_OSTEOPOROSIS	128806084	0.354493	0.0143581	OSTEOPOROSIS	TRUE	reported	textfile	9	131568363	ZDHHC12	2.355e-10	30902	0.00806079	exposure	TRUE	reported	F2VpIr	textfile	2	1	TRUE	483725	0.00129754	40.1461	35.988
ZDHHC12	rs4837304	A	G	A	G	-0.118242	0.0286231	0.0420422	0.049977	FALSE	FALSE	FALSE	finngen_R12_M13_OSTEOPOROSIS	128749843	0.383289	0.0328302	OSTEOPOROSIS	TRUE	reported	textfile	9	131512122	ZDHHC12	1.6789e-08	28266	0.0209574	exposure	TRUE	reported	F2VpIr	textfile	2	1	TRUE	483725	0.0011249	31.8299	35.988
ZDHHC13	rs11024983	C	A	C	A	0.199127	0.0125353	0.16851	0.215908	FALSE	FALSE	FALSE	finngen_R12_M13_OSTEOPOROSIS	19086769	0.471475	0.0174082	OSTEOPOROSIS	TRUE	reported	textfile	11	19108316	ZDHHC13	9.9384e-78	31346	0.0106697	exposure	TRUE	reported	ElObtq	textfile	2	1	TRUE	483725	0.0109895	348.282	135.722
ZDHHC13	rs11025027	G	A	G	A	0.306811	-0.00819525	0.971518	0.0105067	FALSE	FALSE	FALSE	finngen_R12_M13_OSTEOPOROSIS	19122789	0.907745	0.0707196	OSTEOPOROSIS	TRUE	reported	textfile	11	19144336	ZDHHC13	1.1095e-34	28964	0.0249773	exposure	TRUE	reported	ElObtq	textfile	2	1	TRUE	483725	0.00518246	150.876	135.722
ZDHHC13	rs11025029	G	A	G	A	0.356475	0.0224985	0.140797	0.219215	FALSE	FALSE	FALSE	finngen_R12_M13_OSTEOPOROSIS	19123772	0.193601	0.0173066	OSTEOPOROSIS	TRUE	reported	textfile	11	19145319	ZDHHC13	1e-200	31353	0.0114816	exposure	TRUE	reported	ElObtq	textfile	2	1	TRUE	483725	0.0298281	963.892	135.722
ZDHHC13	rs11025052	G	T	G	T	-0.108449	0.0219722	0.125617	0.0761884	FALSE	FALSE	FALSE	finngen_R12_M13_OSTEOPOROSIS	19196715	0.416638	0.0270504	OSTEOPOROSIS	TRUE	reported	textfile	11	19218262	ZDHHC13	3.5164e-19	31012	0.0121156	exposure	TRUE	reported	ElObtq	textfile	2	1	TRUE	483725	0.00257699	80.1188	135.722
ZDHHC13	rs12283151	T	C	T	C	0.132494	0.0273376	0.0364845	0.027322	FALSE	FALSE	FALSE	finngen_R12_M13_OSTEOPOROSIS	19011549	0.532932	0.0438428	OSTEOPOROSIS	TRUE	reported	textfile	11	19033096	ZDHHC13	2.3009e-09	28926	0.0221747	exposure	TRUE	reported	ElObtq	textfile	2	1	TRUE	483725	0.00123268	35.6982	135.722
ZDHHC13	rs12798330	G	A	G	A	-0.144852	0.00232312	0.0294921	0.0187934	FALSE	FALSE	FALSE	finngen_R12_M13_OSTEOPOROSIS	19163369	0.964963	0.0528863	OSTEOPOROSIS	TRUE	reported	textfile	11	19184916	ZDHHC13	1.3692e-08	26833	0.0255152	exposure	TRUE	reported	ElObtq	textfile	2	1	TRUE	483725	0.00119967	32.2271	135.722
ZDHHC13	rs137879491	C	T	C	T	0.13588	0.00728731	0.135701	0.165986	FALSE	FALSE	FALSE	finngen_R12_M13_OSTEOPOROSIS	19045878	0.704876	0.0192406	OSTEOPOROSIS	TRUE	reported	textfile	11	19067425	ZDHHC13	2.2204e-31	31353	0.0116606	exposure	TRUE	reported	ElObtq	textfile	2	1	TRUE	483725	0.00431233	135.781	135.722
ZDHHC13	rs17499289	C	T	C	T	-0.232351	0.0231703	0.0158362	0.0131699	FALSE	FALSE	FALSE	finngen_R12_M13_OSTEOPOROSIS	19152408	0.713636	0.0631385	OSTEOPOROSIS	TRUE	reported	textfile	11	19173955	ZDHHC13	4.4248e-08	17799	0.0424549	exposure	TRUE	reported	ElObtq	textfile	2	1	TRUE	483725	0.00168	29.9493	135.722
ZDHHC13	rs2242458	A	G	A	G	0.110464	0.00383181	0.384557	0.426039	FALSE	FALSE	FALSE	finngen_R12_M13_OSTEOPOROSIS	19166575	0.791495	0.0144941	OSTEOPOROSIS	TRUE	reported	textfile	11	19188122	ZDHHC13	6.079e-41	31086	0.00824382	exposure	TRUE	reported	ElObtq	textfile	2	1	TRUE	483725	0.00574272	179.538	135.722
ZDHHC13	rs4267049	A	G	A	G	-0.178946	-0.0784894	0.0372202	0.022178	FALSE	FALSE	FALSE	finngen_R12_M13_OSTEOPOROSIS	19114257	0.10524	0.0484513	OSTEOPOROSIS	TRUE	reported	textfile	11	19135804	ZDHHC13	3.5222e-17	30949	0.0212329	exposure	TRUE	reported	ElObtq	textfile	2	1	TRUE	483725	0.00228974	71.0232	135.722
ZDHHC13	rs4756986	C	T	C	T	-0.13494	0.0171338	0.0768645	0.0855414	FALSE	FALSE	FALSE	finngen_R12_M13_OSTEOPOROSIS	19078691	0.50382	0.0256305	OSTEOPOROSIS	TRUE	reported	textfile	11	19100238	ZDHHC13	2.949e-19	31141	0.0150426	exposure	TRUE	reported	ElObtq	textfile	2	1	TRUE	483725	0.00257739	80.4647	135.722
ZDHHC13	rs55794144	T	C	T	C	-0.116973	-0.0474441	0.0630422	0.0617276	FALSE	FALSE	FALSE	finngen_R12_M13_OSTEOPOROSIS	19159887	0.114591	0.030068	OSTEOPOROSIS	TRUE	reported	textfile	11	19181434	ZDHHC13	1.4229e-12	31026	0.0165176	exposure	TRUE	reported	ElObtq	textfile	2	1	TRUE	483725	0.00161379	50.1472	135.722
ZDHHC13	rs57092442	A	G	A	G	0.218225	8.45604e-05	0.0744671	0.117596	FALSE	FALSE	FALSE	finngen_R12_M13_OSTEOPOROSIS	19085847	0.996966	0.0222402	OSTEOPOROSIS	TRUE	reported	textfile	11	19107394	ZDHHC13	2.6643e-33	22024	0.0181492	exposure	TRUE	reported	ElObtq	textfile	2	1	TRUE	483725	0.00652158	144.561	135.722
ZDHHC13	rs7102104	C	T	C	T	-0.108628	-0.0171918	0.742574	0.226722	FALSE	FALSE	FALSE	finngen_R12_M13_OSTEOPOROSIS	19057751	0.314308	0.0170855	OSTEOPOROSIS	TRUE	reported	textfile	11	19079298	ZDHHC13	1.2839e-32	31354	0.0091336	exposure	TRUE	reported	ElObtq	textfile	2	1	TRUE	483725	0.00449107	141.439	135.722
ZDHHC13	rs7123490	G	A	G	A	0.0637991	0.0118294	0.134203	0.157073	FALSE	FALSE	FALSE	finngen_R12_M13_OSTEOPOROSIS	18858907	0.54708	0.0196456	OSTEOPOROSIS	TRUE	reported	textfile	11	18880454	ZDHHC13	4.8753e-08	31470	0.0116936	exposure	TRUE	reported	ElObtq	textfile	2	1	TRUE	483725	0.000944986	29.765	135.722
ZDHHC13	rs7350521	G	A	G	A	0.0703589	-0.0120043	0.139149	0.185201	FALSE	FALSE	FALSE	finngen_R12_M13_OSTEOPOROSIS	19288127	0.521476	0.0187254	OSTEOPOROSIS	TRUE	reported	textfile	11	19309674	ZDHHC13	2.6651e-09	29863	0.0118226	exposure	TRUE	reported	ElObtq	textfile	2	1	TRUE	483725	0.00118457	35.4144	135.722
ZDHHC13	rs74547908	T	G	T	G	-0.104872	0.0214253	0.0570038	0.0966261	FALSE	FALSE	FALSE	finngen_R12_M13_OSTEOPOROSIS	19060419	0.374568	0.024129	OSTEOPOROSIS	TRUE	reported	textfile	11	19081966	ZDHHC13	2.1139e-09	30333	0.0175114	exposure	TRUE	reported	ElObtq	textfile	2	1	TRUE	483725	0.001181	35.8634	135.722
ZDHHC13	rs78274049	A	G	A	G	0.242858	0.0516184	0.0168562	0.0327984	FALSE	FALSE	FALSE	finngen_R12_M13_OSTEOPOROSIS	19184150	0.206978	0.0409047	OSTEOPOROSIS	TRUE	reported	textfile	11	19205697	ZDHHC13	2.3501e-13	27464	0.0331448	exposure	TRUE	reported	ElObtq	textfile	2	1	TRUE	483725	0.00195103	53.684	135.722
ZDHHC13	rs78632806	T	C	T	C	0.158083	-0.0291606	0.0357657	0.0205874	FALSE	FALSE	FALSE	finngen_R12_M13_OSTEOPOROSIS	18999542	0.568464	0.0511307	OSTEOPOROSIS	TRUE	reported	textfile	11	19021089	ZDHHC13	2.4911e-12	28459	0.022571	exposure	TRUE	reported	ElObtq	textfile	2	1	TRUE	483725	0.00172068	49.0498	135.722
ZDHHC13	rs80281208	T	G	T	G	0.194197	-0.00180332	0.0316131	0.0539098	FALSE	FALSE	FALSE	finngen_R12_M13_OSTEOPOROSIS	19195961	0.954775	0.0317979	OSTEOPOROSIS	TRUE	reported	textfile	11	19217508	ZDHHC13	3.225e-16	28870	0.023785	exposure	TRUE	reported	ElObtq	textfile	2	1	TRUE	483725	0.00230373	66.6577	135.722
ZDHHC14	rs111591466	T	C	T	C	-0.0553261	0.00678892	0.628548	0.397093	FALSE	FALSE	FALSE	finngen_R12_M13_OSTEOPOROSIS	157612268	0.64356	0.0146715	OSTEOPOROSIS	TRUE	reported	textfile	6	158033300	ZDHHC14	5.0518e-11	30194	0.00842178	exposure	TRUE	reported	ta4gcO	textfile	2	1	TRUE	483725	0.00142728	43.1542	159.323
ZDHHC14	rs111883538	C	T	C	T	0.0574268	0.0160872	0.217193	0.193048	FALSE	FALSE	FALSE	finngen_R12_M13_OSTEOPOROSIS	157589311	0.380062	0.0183271	OSTEOPOROSIS	TRUE	reported	textfile	6	158010343	ZDHHC14	1.0186e-08	29254	0.0100263	exposure	TRUE	reported	ta4gcO	textfile	2	1	TRUE	483725	0.00112014	32.8032	159.323
ZDHHC14	rs113570533	C	T	C	T	0.173387	0.0179352	0.033881	0.0144467	FALSE	FALSE	FALSE	finngen_R12_M13_OSTEOPOROSIS	157181236	0.763354	0.0595696	OSTEOPOROSIS	TRUE	reported	textfile	6	157502370	ZDHHC14	9.0535e-12	23640	0.0254196	exposure	TRUE	reported	ta4gcO	textfile	2	1	TRUE	483725	0.00196424	46.5221	159.323
ZDHHC14	rs113738669	C	T	C	T	0.188515	0.00948366	0.0418092	0.0656324	FALSE	FALSE	FALSE	finngen_R12_M13_OSTEOPOROSIS	157635900	0.742833	0.0289045	OSTEOPOROSIS	TRUE	reported	textfile	6	158056932	ZDHHC14	1.3069e-19	28827	0.0208077	exposure	TRUE	reported	ta4gcO	textfile	2	1	TRUE	483725	0.00283931	82.0761	159.323
ZDHHC14	rs113959985	G	A	G	A	0.174883	0.0281069	0.0395968	0.0212021	FALSE	FALSE	FALSE	finngen_R12_M13_OSTEOPOROSIS	157331012	0.581545	0.0509986	OSTEOPOROSIS	TRUE	reported	textfile	6	157752044	ZDHHC14	6.7146e-12	20253	0.0254791	exposure	TRUE	reported	ta4gcO	textfile	2	1	TRUE	483725	0.00232076	47.1071	159.323
ZDHHC14	rs11752028	T	C	T	C	-0.131593	-0.0257939	0.0417955	0.0553658	FALSE	FALSE	FALSE	finngen_R12_M13_OSTEOPOROSIS	158261854	0.412635	0.0314842	OSTEOPOROSIS	TRUE	reported	textfile	6	158682886	ZDHHC14	6.5414e-10	27507	0.0213044	exposure	TRUE	reported	ta4gcO	textfile	2	1	TRUE	483725	0.0013851	38.1501	159.323
ZDHHC14	rs139523204	A	G	A	G	0.24733	-0.053242	0.0194194	0.0226841	FALSE	FALSE	FALSE	finngen_R12_M13_OSTEOPOROSIS	157495013	0.274241	0.0486964	OSTEOPOROSIS	TRUE	reported	textfile	6	157916045	ZDHHC14	3.5263e-13	22704	0.0340075	exposure	TRUE	reported	ta4gcO	textfile	2	1	TRUE	483725	0.00232429	52.889	159.323
ZDHHC14	rs143370621	G	A	G	A	-0.254959	-0.0193134	0.0278641	0.0462307	FALSE	FALSE	FALSE	finngen_R12_M13_OSTEOPOROSIS	157448933	0.569971	0.0339969	OSTEOPOROSIS	TRUE	reported	textfile	6	157869965	ZDHHC14	1.6521e-23	28350	0.0255166	exposure	TRUE	reported	ta4gcO	textfile	2	1	TRUE	483725	0.00350927	99.831	159.323
ZDHHC14	rs145957750	T	C	T	C	0.157043	0.0404006	0.0670869	0.0898629	FALSE	FALSE	FALSE	finngen_R12_M13_OSTEOPOROSIS	157574492	0.106947	0.0250613	OSTEOPOROSIS	TRUE	reported	textfile	6	157995524	ZDHHC14	1.131e-20	28157	0.0168443	exposure	TRUE	reported	ta4gcO	textfile	2	1	TRUE	483725	0.00307755	86.9159	159.323
ZDHHC14	rs1474922	C	A	C	A	0.0914754	-0.00354353	0.100721	0.078176	FALSE	FALSE	FALSE	finngen_R12_M13_OSTEOPOROSIS	157451378	0.895272	0.026919	OSTEOPOROSIS	TRUE	reported	textfile	6	157872410	ZDHHC14	6.773e-11	28094	0.0140175	exposure	TRUE	reported	ta4gcO	textfile	2	1	TRUE	483725	0.00151355	42.583	159.323
ZDHHC14	rs150599380	T	C	T	C	-0.27918	-0.00627491	0.0301704	0.0379586	FALSE	FALSE	FALSE	finngen_R12_M13_OSTEOPOROSIS	157524385	0.867484	0.0376069	OSTEOPOROSIS	TRUE	reported	textfile	6	157945417	ZDHHC14	3.6071e-28	26553	0.0253682	exposure	TRUE	reported	ta4gcO	textfile	2	1	TRUE	483725	0.00454044	121.103	159.323
ZDHHC14	rs17165322	C	T	C	T	-0.213685	-0.0385577	0.0383053	0.0478302	FALSE	FALSE	FALSE	finngen_R12_M13_OSTEOPOROSIS	157432627	0.253066	0.0337357	OSTEOPOROSIS	TRUE	reported	textfile	6	157853659	ZDHHC14	1.3075e-20	25751	0.0229583	exposure	TRUE	reported	ta4gcO	textfile	2	1	TRUE	483725	0.00335284	86.6228	159.323
ZDHHC14	rs186957490	G	A	G	A	0.343615	0.00244521	0.0180986	0.0218842	FALSE	FALSE	FALSE	finngen_R12_M13_OSTEOPOROSIS	157413718	0.960401	0.0492492	OSTEOPOROSIS	TRUE	reported	textfile	6	157834750	ZDHHC14	1.4158e-16	16272	0.0415823	exposure	TRUE	reported	ta4gcO	textfile	2	1	TRUE	483725	0.00417896	68.277	159.323
ZDHHC14	rs2038586	T	C	T	C	-0.153952	0.0177109	0.160704	0.129674	FALSE	FALSE	FALSE	finngen_R12_M13_OSTEOPOROSIS	157670076	0.412202	0.021598	OSTEOPOROSIS	TRUE	reported	textfile	6	158091108	ZDHHC14	1.4045e-44	30688	0.0109908	exposure	TRUE	reported	ta4gcO	textfile	2	1	TRUE	483725	0.00635291	196.192	159.323
ZDHHC14	rs2135213	T	G	T	G	-0.234064	-0.00927294	0.59933	0.420162	FALSE	FALSE	FALSE	finngen_R12_M13_OSTEOPOROSIS	157546675	0.522144	0.014488	OSTEOPOROSIS	TRUE	reported	textfile	6	157967707	ZDHHC14	2.7142e-179	30981	0.00819806	exposure	TRUE	reported	ta4gcO	textfile	2	1	TRUE	483725	0.0256374	815.118	159.323
ZDHHC14	rs2749677	T	G	T	G	-0.109968	-0.0075282	0.162883	0.183198	FALSE	FALSE	FALSE	finngen_R12_M13_OSTEOPOROSIS	157375962	0.683924	0.0184916	OSTEOPOROSIS	TRUE	reported	textfile	6	157796994	ZDHHC14	2.4425e-21	27275	0.011595	exposure	TRUE	reported	ta4gcO	textfile	2	1	TRUE	483725	0.00328698	89.9416	159.323
ZDHHC14	rs34410217	T	C	T	C	-0.158325	-0.00281599	0.253437	0.254212	FALSE	FALSE	FALSE	finngen_R12_M13_OSTEOPOROSIS	157557156	0.863609	0.0163928	OSTEOPOROSIS	TRUE	reported	textfile	6	157978188	ZDHHC14	2.0947e-62	29303	0.00949644	exposure	TRUE	reported	ta4gcO	textfile	2	1	TRUE	483725	0.00939644	277.937	159.323
ZDHHC14	rs34718793	G	A	G	A	-0.119873	-0.0329516	0.452874	0.644749	FALSE	FALSE	FALSE	finngen_R12_M13_OSTEOPOROSIS	157573874	0.0291803	0.0151082	OSTEOPOROSIS	TRUE	reported	textfile	6	157994906	ZDHHC14	4.0763e-49	30473	0.00813758	exposure	TRUE	reported	ta4gcO	textfile	2	1	TRUE	483725	0.00707059	216.982	159.323
ZDHHC14	rs34781565	G	A	G	A	-0.370018	0.00263064	0.0308471	0.0411851	FALSE	FALSE	FALSE	finngen_R12_M13_OSTEOPOROSIS	157634100	0.942177	0.0362677	OSTEOPOROSIS	TRUE	reported	textfile	6	158055132	ZDHHC14	3.4733e-51	27667	0.0245867	exposure	TRUE	reported	ta4gcO	textfile	2	1	TRUE	483725	0.00811973	226.471	159.323
ZDHHC14	rs35057821	A	G	A	G	-0.161071	0.00425621	0.179232	0.157106	FALSE	FALSE	FALSE	finngen_R12_M13_OSTEOPOROSIS	157698790	0.829656	0.0197832	OSTEOPOROSIS	TRUE	reported	textfile	6	158119822	ZDHHC14	5.5999e-54	31349	0.0104125	exposure	TRUE	reported	ta4gcO	textfile	2	1	TRUE	483725	0.00757527	239.275	159.323
ZDHHC14	rs35795521	T	C	T	C	-0.273197	-0.0264737	0.251988	0.274508	FALSE	FALSE	FALSE	finngen_R12_M13_OSTEOPOROSIS	157442532	0.0985939	0.016028	OSTEOPOROSIS	TRUE	reported	textfile	6	157863564	ZDHHC14	6.569e-174	28092	0.00971739	exposure	TRUE	reported	ta4gcO	textfile	2	1	TRUE	483725	0.0273664	790.352	159.323
ZDHHC14	rs4349837	A	G	A	G	0.157838	-0.00204699	0.923955	0.093957	FALSE	FALSE	FALSE	finngen_R12_M13_OSTEOPOROSIS	157540864	0.933925	0.0246901	OSTEOPOROSIS	TRUE	reported	textfile	6	157961896	ZDHHC14	2.0664e-23	28393	0.0158313	exposure	TRUE	reported	ta4gcO	textfile	2	1	TRUE	483725	0.00348868	99.3939	159.323
ZDHHC14	rs62423255	C	A	C	A	0.13856	-0.00881322	0.0599415	0.0540023	FALSE	FALSE	FALSE	finngen_R12_M13_OSTEOPOROSIS	157632552	0.783448	0.032068	OSTEOPOROSIS	TRUE	reported	textfile	6	158053584	ZDHHC14	4.2679e-15	28459	0.0176577	exposure	TRUE	reported	ta4gcO	textfile	2	1	TRUE	483725	0.00215898	61.5711	159.323
ZDHHC14	rs62425059	A	G	A	G	-0.233201	-0.0695568	0.0253207	0.0124342	FALSE	FALSE	FALSE	finngen_R12_M13_OSTEOPOROSIS	157556297	0.284149	0.0649429	OSTEOPOROSIS	TRUE	reported	textfile	6	157977329	ZDHHC14	7.4416e-17	25911	0.0279624	exposure	TRUE	reported	ta4gcO	textfile	2	1	TRUE	483725	0.00267709	69.5469	159.323
ZDHHC14	rs636169	A	G	A	G	0.146681	-0.00518415	0.0582457	0.047853	FALSE	FALSE	FALSE	finngen_R12_M13_OSTEOPOROSIS	157653472	0.878076	0.0337931	OSTEOPOROSIS	TRUE	reported	textfile	6	158074504	ZDHHC14	1.1524e-17	31026	0.0171404	exposure	TRUE	reported	ta4gcO	textfile	2	1	TRUE	483725	0.0023548	73.2278	159.323
ZDHHC14	rs6605508	G	C	G	C	0.0644518	-0.00199913	0.319315	0.339126	FALSE	TRUE	FALSE	finngen_R12_M13_OSTEOPOROSIS	157247242	0.895242	0.0151824	OSTEOPOROSIS	TRUE	reported	textfile	6	157632391	ZDHHC14	3.5341e-11	24288	0.0097321	exposure	TRUE	reported	ta4gcO	textfile	2	1	TRUE	483725	0.00180253	43.8552	159.323
ZDHHC14	rs681502	T	G	T	G	0.172561	-0.0104469	0.533813	0.468289	FALSE	FALSE	FALSE	finngen_R12_M13_OSTEOPOROSIS	157650269	0.465573	0.0143167	OSTEOPOROSIS	TRUE	reported	textfile	6	158071301	ZDHHC14	2.0452e-103	31463	0.00799117	exposure	TRUE	reported	ta4gcO	textfile	2	1	TRUE	483725	0.0146042	466.271	159.323
ZDHHC14	rs733207	G	T	G	T	-0.102788	0.0271837	0.21988	0.287823	FALSE	FALSE	FALSE	finngen_R12_M13_OSTEOPOROSIS	157494655	0.086282	0.0158473	OSTEOPOROSIS	TRUE	reported	textfile	6	157915687	ZDHHC14	9.0966e-25	29129	0.0100034	exposure	TRUE	reported	ta4gcO	textfile	2	1	TRUE	483725	0.00361154	105.575	159.323
ZDHHC14	rs749547	A	G	A	G	-0.150327	0.00138356	0.195285	0.236964	FALSE	FALSE	FALSE	finngen_R12_M13_OSTEOPOROSIS	157592693	0.934527	0.0168419	OSTEOPOROSIS	TRUE	reported	textfile	6	158013725	ZDHHC14	2.2142e-48	30078	0.010285	exposure	TRUE	reported	ta4gcO	textfile	2	1	TRUE	483725	0.00705246	213.616	159.323
ZDHHC14	rs77040881	A	G	A	G	-0.262104	0.0170142	0.0335678	0.0457599	FALSE	FALSE	FALSE	finngen_R12_M13_OSTEOPOROSIS	157728307	0.622008	0.0345111	OSTEOPOROSIS	TRUE	reported	textfile	6	158149339	ZDHHC14	4.0488e-30	29170	0.0229863	exposure	TRUE	reported	ta4gcO	textfile	2	1	TRUE	483725	0.00443752	130.01	159.323
ZDHHC14	rs77125844	G	A	G	A	-0.122988	0.0448951	0.0481835	0.0230694	FALSE	FALSE	FALSE	finngen_R12_M13_OSTEOPOROSIS	157109754	0.34645	0.0476848	OSTEOPOROSIS	TRUE	reported	textfile	6	157430888	ZDHHC14	6.0702e-11	30845	0.0188004	exposure	TRUE	reported	ta4gcO	textfile	2	1	TRUE	483725	0.0013855	42.7924	159.323
ZDHHC14	rs79464071	T	G	T	G	0.100485	0.00807183	0.186475	0.148152	FALSE	FALSE	FALSE	finngen_R12_M13_OSTEOPOROSIS	157445336	0.687607	0.0200739	OSTEOPOROSIS	TRUE	reported	textfile	6	157866368	ZDHHC14	2.3524e-20	27899	0.0108691	exposure	TRUE	reported	ta4gcO	textfile	2	1	TRUE	483725	0.00305419	85.4639	159.323
ZDHHC14	rs844134	T	C	T	C	0.0740906	0.0102644	0.685799	0.297106	FALSE	FALSE	FALSE	finngen_R12_M13_OSTEOPOROSIS	157760016	0.516246	0.0158123	OSTEOPOROSIS	TRUE	reported	textfile	6	158181048	ZDHHC14	8.8858e-17	29253	0.0089063	exposure	TRUE	reported	ta4gcO	textfile	2	1	TRUE	483725	0.00236013	69.1994	159.323
ZDHHC14	rs928008	G	A	G	A	-0.0441754	-0.00238236	0.519523	0.582855	FALSE	FALSE	FALSE	finngen_R12_M13_OSTEOPOROSIS	157774663	0.869709	0.0145241	OSTEOPOROSIS	TRUE	reported	textfile	6	158195695	ZDHHC14	3.0735e-08	31470	0.00797807	exposure	TRUE	reported	ta4gcO	textfile	2	1	TRUE	483725	0.000973296	30.6575	159.323
ZDHHC14	rs9295141	T	C	T	C	-0.244682	-0.0352669	0.206788	0.25129	FALSE	FALSE	FALSE	finngen_R12_M13_OSTEOPOROSIS	157684859	0.0320332	0.0164491	OSTEOPOROSIS	TRUE	reported	textfile	6	158105891	ZDHHC14	1.9861e-136	31468	0.00984223	exposure	TRUE	reported	ta4gcO	textfile	2	1	TRUE	483725	0.0192619	618	159.323
ZDHHC14	rs9347482	A	G	A	G	0.116746	0.00141915	0.668139	0.375293	FALSE	FALSE	FALSE	finngen_R12_M13_OSTEOPOROSIS	157678704	0.923341	0.0147481	OSTEOPOROSIS	TRUE	reported	textfile	6	158099736	ZDHHC14	2.8634e-43	31470	0.00846496	exposure	TRUE	reported	ta4gcO	textfile	2	1	TRUE	483725	0.00600789	190.199	159.323
ZDHHC14	rs9355262	T	C	T	C	0.142739	0.00420214	0.323232	0.388771	FALSE	FALSE	FALSE	finngen_R12_M13_OSTEOPOROSIS	157483719	0.775174	0.0147126	OSTEOPOROSIS	TRUE	reported	textfile	6	157904751	ZDHHC14	8.0444e-56	27794	0.00906844	exposure	TRUE	reported	ta4gcO	textfile	2	1	TRUE	483725	0.00883518	247.736	159.323
ZDHHC14	rs9355793	A	G	A	G	-0.0999862	0.0111335	0.0911191	0.13825	FALSE	FALSE	FALSE	finngen_R12_M13_OSTEOPOROSIS	157586675	0.597346	0.0210774	OSTEOPOROSIS	TRUE	reported	textfile	6	158007707	ZDHHC14	6.0458e-11	25850	0.0152826	exposure	TRUE	reported	ta4gcO	textfile	2	1	TRUE	483725	0.00165314	42.801	159.323
ZDHHC14	rs9365290	A	G	A	G	0.0611825	-0.00860824	0.150057	0.101981	FALSE	FALSE	FALSE	finngen_R12_M13_OSTEOPOROSIS	157709840	0.716053	0.023666	OSTEOPOROSIS	TRUE	reported	textfile	6	158130872	ZDHHC14	4.47e-08	31351	0.0111824	exposure	TRUE	reported	ta4gcO	textfile	2	1	TRUE	483725	0.000953927	29.9332	159.323
ZDHHC14	rs9456730	G	T	G	T	-0.0643346	-0.0205592	0.712608	0.345499	FALSE	FALSE	FALSE	finngen_R12_M13_OSTEOPOROSIS	157762711	0.172211	0.0150602	OSTEOPOROSIS	TRUE	reported	textfile	6	158183743	ZDHHC14	3.7359e-13	31130	0.0088559	exposure	TRUE	reported	ta4gcO	textfile	2	1	TRUE	483725	0.00169242	52.771	159.323
ZDHHC16	rs10882935	C	T	C	T	-0.0867009	-0.0334105	0.141274	0.101083	FALSE	FALSE	FALSE	finngen_R12_M13_OSTEOPOROSIS	97420934	0.16064	0.023815	OSTEOPOROSIS	TRUE	reported	textfile	10	99180691	ZDHHC16	3.279e-14	31559	0.0114279	exposure	TRUE	reported	kJ3HKq	textfile	2	1	TRUE	483725	0.00182055	57.5559	47.657
ZDHHC16	rs10882950	T	C	T	C	0.0603335	0.0211051	0.378932	0.422741	FALSE	FALSE	FALSE	finngen_R12_M13_OSTEOPOROSIS	97518512	0.146254	0.0145262	OSTEOPOROSIS	TRUE	reported	textfile	10	99278269	ZDHHC16	1.7347e-13	31684	0.0081887	exposure	TRUE	reported	kJ3HKq	textfile	2	1	TRUE	483725	0.00171042	54.2825	47.657
ZDHHC16	rs117180158	T	C	T	C	0.29243	0.0530224	0.0148374	0.0108824	FALSE	FALSE	FALSE	finngen_R12_M13_OSTEOPOROSIS	97376987	0.441128	0.0688343	OSTEOPOROSIS	TRUE	reported	textfile	10	99136744	ZDHHC16	2.4052e-08	12455	0.0524059	exposure	TRUE	reported	kJ3HKq	textfile	2	1	TRUE	483725	0.00249377	31.1325	47.657
ZDHHC17	rs1009478	A	G	A	G	-0.0726377	0.0256508	0.639821	0.338399	FALSE	FALSE	FALSE	finngen_R12_M13_OSTEOPOROSIS	76530604	0.0899498	0.0151273	OSTEOPOROSIS	TRUE	reported	textfile	12	76924384	ZDHHC17	1.6641e-18	31684	0.00827516	exposure	TRUE	reported	1inmtl	textfile	2	1	TRUE	483725	0.00242592	77.0449	151.712
ZDHHC17	rs10745452	C	T	C	T	0.0659716	0.0033581	0.597082	0.384357	FALSE	FALSE	FALSE	finngen_R12_M13_OSTEOPOROSIS	76239517	0.820406	0.0147919	OSTEOPOROSIS	TRUE	reported	textfile	12	76633297	ZDHHC17	7.6795e-16	31017	0.00818577	exposure	TRUE	reported	1inmtl	textfile	2	1	TRUE	483725	0.00208971	64.9481	151.712
ZDHHC17	rs10862247	A	G	A	G	0.384543	-0.0221347	0.130643	0.165776	FALSE	FALSE	FALSE	finngen_R12_M13_OSTEOPOROSIS	76627179	0.246627	0.019105	OSTEOPOROSIS	TRUE	reported	textfile	12	77020959	ZDHHC17	1e-200	31567	0.0118093	exposure	TRUE	reported	1inmtl	textfile	2	1	TRUE	483725	0.032498	1060.26	151.712
ZDHHC17	rs11115911	A	G	A	G	-0.536561	0.00298663	0.0145019	0.0162179	FALSE	FALSE	FALSE	finngen_R12_M13_OSTEOPOROSIS	76867377	0.958215	0.057003	OSTEOPOROSIS	TRUE	reported	textfile	12	77261157	ZDHHC17	2.3578e-46	24831	0.0375359	exposure	TRUE	reported	1inmtl	textfile	2	1	TRUE	483725	0.00816189	204.319	151.712
ZDHHC17	rs111779520	A	G	A	G	0.20912	0.0210186	0.795972	0.235842	FALSE	FALSE	FALSE	finngen_R12_M13_OSTEOPOROSIS	76806356	0.211545	0.016824	OSTEOPOROSIS	TRUE	reported	textfile	12	77200136	ZDHHC17	1.6657e-99	31564	0.00987632	exposure	TRUE	reported	1inmtl	textfile	2	1	TRUE	483725	0.014005	448.306	151.712
ZDHHC17	rs118013161	A	G	A	G	0.449424	0.0304989	0.0121341	0.00518055	FALSE	FALSE	FALSE	finngen_R12_M13_OSTEOPOROSIS	76188390	0.770939	0.104755	OSTEOPOROSIS	TRUE	reported	textfile	12	76582170	ZDHHC17	1.634e-19	16860	0.0497398	exposure	TRUE	reported	1inmtl	textfile	2	1	TRUE	483725	0.00481891	81.6306	151.712
ZDHHC17	rs12228383	G	A	G	A	0.0955074	-0.0564093	0.0613217	0.0512464	FALSE	FALSE	FALSE	finngen_R12_M13_OSTEOPOROSIS	76826080	0.083029	0.0325431	OSTEOPOROSIS	TRUE	reported	textfile	12	77219860	ZDHHC17	1.8231e-08	30164	0.0169697	exposure	TRUE	reported	1inmtl	textfile	2	1	TRUE	483725	0.00104901	31.6734	151.712
ZDHHC17	rs140801984	T	C	T	C	0.449921	0.0388413	0.0199858	0.00685276	FALSE	FALSE	FALSE	finngen_R12_M13_OSTEOPOROSIS	76296936	0.650657	0.0857707	OSTEOPOROSIS	TRUE	reported	textfile	12	76690716	ZDHHC17	2.4553e-37	20561	0.035236	exposure	TRUE	reported	1inmtl	textfile	2	1	TRUE	483725	0.0078673	163.026	151.712
ZDHHC17	rs142084028	T	C	T	C	0.3357	-0.0451335	0.0465349	0.0779296	FALSE	FALSE	FALSE	finngen_R12_M13_OSTEOPOROSIS	76982278	0.0911045	0.0267126	OSTEOPOROSIS	TRUE	reported	textfile	12	77376058	ZDHHC17	2.5787e-10	3997	0.0530978	exposure	TRUE	reported	1inmtl	textfile	2	1	TRUE	483725	0.00990135	39.9515	151.712
ZDHHC17	rs142318759	T	C	T	C	0.338033	-0.0146042	0.0244228	0.0334651	FALSE	FALSE	FALSE	finngen_R12_M13_OSTEOPOROSIS	76258565	0.714021	0.0398519	OSTEOPOROSIS	TRUE	reported	textfile	12	76652345	ZDHHC17	9.6986e-33	26080	0.0283663	exposure	TRUE	reported	1inmtl	textfile	2	1	TRUE	483725	0.00541559	141.997	151.712
ZDHHC17	rs146555182	A	G	A	G	0.729525	0.0654529	0.0207993	0.00532219	FALSE	FALSE	FALSE	finngen_R12_M13_OSTEOPOROSIS	76374798	0.501903	0.097473	OSTEOPOROSIS	TRUE	reported	textfile	12	76768578	ZDHHC17	2.9643e-121	25292	0.0311554	exposure	TRUE	reported	1inmtl	textfile	2	1	TRUE	483725	0.0212186	548.252	151.712
ZDHHC17	rs150011744	A	G	A	G	0.146764	-0.0135597	0.0269093	0.0242535	FALSE	FALSE	FALSE	finngen_R12_M13_OSTEOPOROSIS	76972683	0.773131	0.0470364	OSTEOPOROSIS	TRUE	reported	textfile	12	77366463	ZDHHC17	1.6384e-08	28264	0.025992	exposure	TRUE	reported	1inmtl	textfile	2	1	TRUE	483725	0.00112677	31.8807	151.712
ZDHHC17	rs219017	A	G	A	G	0.0991565	0.0107084	0.0536125	0.027775	FALSE	FALSE	FALSE	finngen_R12_M13_OSTEOPOROSIS	76977133	0.807115	0.0438598	OSTEOPOROSIS	TRUE	reported	textfile	12	77370913	ZDHHC17	4.8698e-08	29836	0.0181739	exposure	TRUE	reported	1inmtl	textfile	2	1	TRUE	483725	0.000996724	29.7659	151.712
ZDHHC17	rs2632211	A	G	A	G	-0.111531	0.0112354	0.37679	0.397091	FALSE	FALSE	FALSE	finngen_R12_M13_OSTEOPOROSIS	76652109	0.44259	0.0146328	OSTEOPOROSIS	TRUE	reported	textfile	12	77045889	ZDHHC17	3.7808e-42	31680	0.00819833	exposure	TRUE	reported	1inmtl	textfile	2	1	TRUE	483725	0.00580797	185.06	151.712
ZDHHC17	rs310855	G	A	G	A	-0.0462379	0.00126297	0.47145	0.468889	FALSE	FALSE	FALSE	finngen_R12_M13_OSTEOPOROSIS	77067419	0.929832	0.0143428	OSTEOPOROSIS	TRUE	reported	textfile	12	77461199	ZDHHC17	6.2622e-09	31677	0.00795888	exposure	TRUE	reported	1inmtl	textfile	2	1	TRUE	483725	0.00106435	33.7493	151.712
ZDHHC17	rs33996476	G	A	G	A	-0.175059	-0.0237537	0.100633	0.107238	FALSE	FALSE	FALSE	finngen_R12_M13_OSTEOPOROSIS	76841988	0.302268	0.0230264	OSTEOPOROSIS	TRUE	reported	textfile	12	77235768	ZDHHC17	4.2182e-38	30022	0.0135652	exposure	TRUE	reported	1inmtl	textfile	2	1	TRUE	483725	0.00551663	166.528	151.712
ZDHHC17	rs35382439	G	A	G	A	-0.0713001	0.0134726	0.293529	0.258989	FALSE	FALSE	FALSE	finngen_R12_M13_OSTEOPOROSIS	76134260	0.410048	0.0163541	OSTEOPOROSIS	TRUE	reported	textfile	12	76528040	ZDHHC17	2.9982e-16	31684	0.00872354	exposure	TRUE	reported	1inmtl	textfile	2	1	TRUE	483725	0.00210397	66.7986	151.712
ZDHHC17	rs35442051	G	A	G	A	0.192534	0.080041	0.117065	0.0608201	FALSE	FALSE	FALSE	finngen_R12_M13_OSTEOPOROSIS	76733462	0.00682496	0.0295871	OSTEOPOROSIS	TRUE	reported	textfile	12	77127242	ZDHHC17	1.0434e-49	28673	0.0129888	exposure	TRUE	reported	1inmtl	textfile	2	1	TRUE	483725	0.00760473	219.706	151.712
ZDHHC17	rs4396330	T	G	T	G	-0.252782	0.0125541	0.0554462	0.0449745	FALSE	FALSE	FALSE	finngen_R12_M13_OSTEOPOROSIS	76739425	0.717624	0.0347148	OSTEOPOROSIS	TRUE	reported	textfile	12	77133205	ZDHHC17	1.3446e-39	25906	0.0191971	exposure	TRUE	reported	1inmtl	textfile	2	1	TRUE	483725	0.00664848	173.375	151.712
ZDHHC17	rs56185445	G	A	G	A	0.130637	0.0693274	0.031366	0.011619	FALSE	FALSE	FALSE	finngen_R12_M13_OSTEOPOROSIS	76629052	0.307143	0.0678857	OSTEOPOROSIS	TRUE	reported	textfile	12	77022832	ZDHHC17	2.6245e-08	29863	0.0234752	exposure	TRUE	reported	1inmtl	textfile	2	1	TRUE	483725	0.00103593	30.966	151.712
ZDHHC17	rs60426867	C	T	C	T	-0.0671987	-0.0313527	0.233457	0.223757	FALSE	FALSE	FALSE	finngen_R12_M13_OSTEOPOROSIS	76730843	0.0681569	0.0171893	OSTEOPOROSIS	TRUE	reported	textfile	12	77124623	ZDHHC17	1.5809e-12	30902	0.00950867	exposure	TRUE	reported	1inmtl	textfile	2	1	TRUE	483725	0.0016136	49.9407	151.712
ZDHHC17	rs6539583	A	G	A	G	0.0495011	0.0192884	0.600267	0.405654	FALSE	FALSE	FALSE	finngen_R12_M13_OSTEOPOROSIS	76695101	0.184279	0.0145278	OSTEOPOROSIS	TRUE	reported	textfile	12	77088881	ZDHHC17	1.0358e-09	31684	0.00810975	exposure	TRUE	reported	1inmtl	textfile	2	1	TRUE	483725	0.00117453	37.2552	151.712
ZDHHC17	rs6539676	G	T	G	T	-0.0828168	-0.0174019	0.22833	0.188994	FALSE	FALSE	FALSE	finngen_R12_M13_OSTEOPOROSIS	76762921	0.341124	0.0182803	OSTEOPOROSIS	TRUE	reported	textfile	12	77156701	ZDHHC17	3.1646e-18	31355	0.00951338	exposure	TRUE	reported	1inmtl	textfile	2	1	TRUE	483725	0.00241108	75.7774	151.712
ZDHHC17	rs7295543	C	T	C	T	-0.0846605	0.0335732	0.0755137	0.0363166	FALSE	FALSE	FALSE	finngen_R12_M13_OSTEOPOROSIS	76707599	0.386053	0.0387324	OSTEOPOROSIS	TRUE	reported	textfile	12	77101379	ZDHHC17	2.1238e-08	31355	0.0151136	exposure	TRUE	reported	1inmtl	textfile	2	1	TRUE	483725	0.000999731	31.3759	151.712
ZDHHC17	rs73385514	A	G	A	G	-0.0982539	-0.00193709	0.203537	0.199641	FALSE	FALSE	FALSE	finngen_R12_M13_OSTEOPOROSIS	76488489	0.914012	0.0179395	OSTEOPOROSIS	TRUE	reported	textfile	12	76882269	ZDHHC17	2.7771e-23	31569	0.0098844	exposure	TRUE	reported	1inmtl	textfile	2	1	TRUE	483725	0.00312019	98.8033	151.712
ZDHHC17	rs75933564	A	G	A	G	-0.1184	0.0014129	0.0375335	0.0358744	FALSE	FALSE	FALSE	finngen_R12_M13_OSTEOPOROSIS	76942136	0.971067	0.0389543	OSTEOPOROSIS	TRUE	reported	textfile	12	77335916	ZDHHC17	4.1534e-08	29693	0.0215901	exposure	TRUE	reported	1inmtl	textfile	2	1	TRUE	483725	0.00101182	30.0722	151.712
ZDHHC17	rs875173	C	A	C	A	0.0605873	0.000873413	0.755929	0.354593	FALSE	FALSE	FALSE	finngen_R12_M13_OSTEOPOROSIS	76883035	0.953469	0.0149682	OSTEOPOROSIS	TRUE	reported	textfile	12	77276815	ZDHHC17	5.7306e-11	31680	0.00924898	exposure	TRUE	reported	1inmtl	textfile	2	1	TRUE	483725	0.0013527	42.909	151.712
ZDHHC17	rs875809	C	T	C	T	-0.0947426	0.0363353	0.177125	0.186918	FALSE	FALSE	FALSE	finngen_R12_M13_OSTEOPOROSIS	76757127	0.0480375	0.0183787	OSTEOPOROSIS	TRUE	reported	textfile	12	77150907	ZDHHC17	1.0106e-19	31562	0.0104255	exposure	TRUE	reported	1inmtl	textfile	2	1	TRUE	483725	0.00260975	82.5792	151.712
ZDHHC18	rs111824905	C	T	C	T	0.138619	0.0050653	0.0624441	0.114649	FALSE	FALSE	FALSE	finngen_R12_M13_OSTEOPOROSIS	27784286	0.821487	0.0224493	OSTEOPOROSIS	TRUE	reported	textfile	1	28110797	ZDHHC18	5.0122e-14	25213	0.0184047	exposure	TRUE	reported	P21qve	textfile	2	1	TRUE	483725	0.00224484	56.722	184.712
ZDHHC18	rs113565903	T	C	T	C	0.331137	0.089302	0.0270762	0.0237027	FALSE	FALSE	FALSE	finngen_R12_M13_OSTEOPOROSIS	26186065	0.0599377	0.0474694	OSTEOPOROSIS	TRUE	reported	textfile	1	26512556	ZDHHC18	3.7274e-34	25702	0.0271749	exposure	TRUE	reported	P21qve	textfile	2	1	TRUE	483725	0.00574395	148.472	184.712
ZDHHC18	rs12120574	A	G	A	G	0.248104	0.0263207	0.0338071	0.0540685	FALSE	FALSE	FALSE	finngen_R12_M13_OSTEOPOROSIS	26546640	0.40386	0.0315313	OSTEOPOROSIS	TRUE	reported	textfile	1	26873131	ZDHHC18	2.9862e-26	27940	0.0234065	exposure	TRUE	reported	P21qve	textfile	2	1	TRUE	483725	0.00400522	112.348	184.712
ZDHHC18	rs12130018	C	T	C	T	0.084292	0.00446002	0.432062	0.456909	FALSE	FALSE	FALSE	finngen_R12_M13_OSTEOPOROSIS	27202569	0.756843	0.0144044	OSTEOPOROSIS	TRUE	reported	textfile	1	27529060	ZDHHC18	9.6436e-26	31555	0.00803577	exposure	TRUE	reported	P21qve	textfile	2	1	TRUE	483725	0.00347486	110.025	184.712
ZDHHC18	rs12137896	T	C	T	C	0.0686644	0.0184437	0.162295	0.169121	FALSE	FALSE	FALSE	finngen_R12_M13_OSTEOPOROSIS	26386106	0.333991	0.0190908	OSTEOPOROSIS	TRUE	reported	textfile	1	26712597	ZDHHC18	1.8512e-10	31684	0.0107738	exposure	TRUE	reported	P21qve	textfile	2	1	TRUE	483725	0.00128036	40.6164	184.712
ZDHHC18	rs12410656	T	C	T	C	0.191892	0.00705539	0.0634093	0.0785775	FALSE	FALSE	FALSE	finngen_R12_M13_OSTEOPOROSIS	27071113	0.790608	0.0265717	OSTEOPOROSIS	TRUE	reported	textfile	1	27397604	ZDHHC18	2.3074e-28	27895	0.0173728	exposure	TRUE	reported	P21qve	textfile	2	1	TRUE	483725	0.00435461	121.994	184.712
ZDHHC18	rs12726146	A	G	A	G	0.0797136	0.0241852	0.0921126	0.105127	FALSE	FALSE	FALSE	finngen_R12_M13_OSTEOPOROSIS	26504136	0.298232	0.0232498	OSTEOPOROSIS	TRUE	reported	textfile	1	26830627	ZDHHC18	1.5712e-08	30077	0.0140991	exposure	TRUE	reported	P21qve	textfile	2	1	TRUE	483725	0.00106166	31.9633	184.712
ZDHHC18	rs12727590	G	A	G	A	0.175974	-0.00655564	0.16537	0.14413	FALSE	FALSE	FALSE	finngen_R12_M13_OSTEOPOROSIS	26934658	0.747858	0.0203929	OSTEOPOROSIS	TRUE	reported	textfile	1	27261149	ZDHHC18	2.1339e-59	30902	0.0108272	exposure	TRUE	reported	P21qve	textfile	2	1	TRUE	483725	0.00847576	264.14	184.712
ZDHHC18	rs12729652	A	G	A	G	0.429518	0.0280659	0.161249	0.1554	FALSE	FALSE	FALSE	finngen_R12_M13_OSTEOPOROSIS	26720491	0.155299	0.01975	OSTEOPOROSIS	TRUE	reported	textfile	1	27046982	ZDHHC18	1e-200	31069	0.0109083	exposure	TRUE	reported	P21qve	textfile	2	1	TRUE	483725	0.0475306	1550.32	184.712
ZDHHC18	rs12856	A	G	A	G	0.246079	-0.0258119	0.0234426	0.0119392	FALSE	FALSE	FALSE	finngen_R12_M13_OSTEOPOROSIS	27404270	0.698101	0.0665453	OSTEOPOROSIS	TRUE	reported	textfile	1	27730774	ZDHHC18	3.7526e-12	17403	0.0354259	exposure	TRUE	reported	P21qve	textfile	2	1	TRUE	483725	0.00276491	48.2455	184.712
ZDHHC18	rs139338517	G	C	G	C	0.207218	-0.0236116	0.065989	0.0831384	FALSE	TRUE	FALSE	finngen_R12_M13_OSTEOPOROSIS	27024126	0.363403	0.0259782	OSTEOPOROSIS	TRUE	reported	textfile	1	27350617	ZDHHC18	6.144e-37	30458	0.0163201	exposure	TRUE	reported	P21qve	textfile	2	1	TRUE	483725	0.0052652	161.206	184.712
ZDHHC18	rs17262181	A	G	A	G	0.207973	0.00898624	0.0739779	0.0866633	FALSE	FALSE	FALSE	finngen_R12_M13_OSTEOPOROSIS	27259697	0.723799	0.025429	OSTEOPOROSIS	TRUE	reported	textfile	1	27586188	ZDHHC18	1.9016e-39	29143	0.0158255	exposure	TRUE	reported	P21qve	textfile	2	1	TRUE	483725	0.00589119	172.692	184.712
ZDHHC18	rs17362027	T	G	T	G	0.223276	0.00638017	0.0163341	0.0288064	FALSE	FALSE	FALSE	finngen_R12_M13_OSTEOPOROSIS	27620735	0.883173	0.0434178	OSTEOPOROSIS	TRUE	reported	textfile	1	27947246	ZDHHC18	7.7596e-09	20809	0.0386713	exposure	TRUE	reported	P21qve	textfile	2	1	TRUE	483725	0.00159942	33.3324	184.712
ZDHHC18	rs188216647	C	A	C	A	0.36893	-0.0121943	0.0214598	0.0263325	FALSE	FALSE	FALSE	finngen_R12_M13_OSTEOPOROSIS	26664136	0.785659	0.0448401	OSTEOPOROSIS	TRUE	reported	textfile	1	26990627	ZDHHC18	4.6531e-32	24297	0.0313045	exposure	TRUE	reported	P21qve	textfile	2	1	TRUE	483725	0.00568389	138.88	184.712
ZDHHC18	rs1890052	A	G	A	G	-0.114859	0.015463	0.361172	0.340915	FALSE	FALSE	FALSE	finngen_R12_M13_OSTEOPOROSIS	26995661	0.306887	0.0151334	OSTEOPOROSIS	TRUE	reported	textfile	1	27322152	ZDHHC18	8.1436e-43	30902	0.00837419	exposure	TRUE	reported	P21qve	textfile	2	1	TRUE	483725	0.0060509	188.111	184.712
ZDHHC18	rs35122057	A	C	A	C	0.262447	0.0615406	0.0435467	0.0380923	FALSE	FALSE	FALSE	finngen_R12_M13_OSTEOPOROSIS	27125641	0.103435	0.0377915	OSTEOPOROSIS	TRUE	reported	textfile	1	27452132	ZDHHC18	5.7086e-34	25731	0.0215997	exposure	TRUE	reported	P21qve	textfile	2	1	TRUE	483725	0.00570489	147.623	184.712
ZDHHC18	rs36004172	C	A	C	A	0.142445	-0.00936659	0.105723	0.138838	FALSE	FALSE	FALSE	finngen_R12_M13_OSTEOPOROSIS	26606265	0.651905	0.020763	OSTEOPOROSIS	TRUE	reported	textfile	1	26932756	ZDHHC18	1.3063e-27	30902	0.0130819	exposure	TRUE	reported	P21qve	textfile	2	1	TRUE	483725	0.0038221	118.556	184.712
ZDHHC18	rs6690107	C	T	C	T	0.168904	-0.0852386	0.0253874	0.0404667	FALSE	FALSE	FALSE	finngen_R12_M13_OSTEOPOROSIS	27355047	0.0188352	0.0362906	OSTEOPOROSIS	TRUE	reported	textfile	1	27681538	ZDHHC18	9.937e-09	23273	0.0294668	exposure	TRUE	reported	P21qve	textfile	2	1	TRUE	483725	0.00140977	32.853	184.712
ZDHHC18	rs7726	A	G	A	G	-0.0504432	-0.0470822	0.265211	0.279711	FALSE	FALSE	FALSE	finngen_R12_M13_OSTEOPOROSIS	26574828	0.0034062	0.0160773	OSTEOPOROSIS	TRUE	reported	textfile	1	26901319	ZDHHC18	2.0753e-08	31684	0.00899887	exposure	TRUE	reported	P21qve	textfile	2	1	TRUE	483725	0.000990737	31.4196	184.712
ZDHHC19	rs111588574	T	G	T	G	-0.109615	0.0193631	0.101372	0.0485814	FALSE	FALSE	FALSE	finngen_R12_M13_OSTEOPOROSIS	196343513	0.560941	0.0333018	OSTEOPOROSIS	TRUE	reported	textfile	3	196070384	ZDHHC19	1.3804e-13	25002	0.0148166	exposure	TRUE	reported	5ka1Wv	textfile	2	1	TRUE	483725	0.00218432	54.7275	105.157
ZDHHC19	rs11185516	A	G	A	G	-0.21064	-0.00106365	0.395223	0.364674	FALSE	FALSE	FALSE	finngen_R12_M13_OSTEOPOROSIS	196201840	0.943063	0.0148927	OSTEOPOROSIS	TRUE	reported	textfile	3	195928711	ZDHHC19	9.3015e-125	26609	0.00886649	exposure	TRUE	reported	5ka1Wv	textfile	2	1	TRUE	483725	0.02077	564.348	105.157
ZDHHC19	rs114234738	C	T	C	T	-0.147775	0.0823809	0.0490215	0.0446753	FALSE	FALSE	FALSE	finngen_R12_M13_OSTEOPOROSIS	195918356	0.017925	0.0348015	OSTEOPOROSIS	TRUE	reported	textfile	3	195645227	ZDHHC19	9.4561e-11	20593	0.0228216	exposure	TRUE	reported	5ka1Wv	textfile	2	1	TRUE	483725	0.00203191	41.9241	105.157
ZDHHC19	rs114665517	A	G	A	G	-0.236422	0.169572	0.0195147	0.00488251	FALSE	FALSE	FALSE	finngen_R12_M13_OSTEOPOROSIS	195807414	0.10314	0.104044	OSTEOPOROSIS	TRUE	reported	textfile	3	195534285	ZDHHC19	6.2324e-09	15783	0.0406901	exposure	TRUE	reported	5ka1Wv	textfile	2	1	TRUE	483725	0.00213442	33.7553	105.157
ZDHHC19	rs115402043	G	A	G	A	0.192324	-0.0281253	0.0239357	0.0194659	FALSE	FALSE	FALSE	finngen_R12_M13_OSTEOPOROSIS	196563292	0.585437	0.0515625	OSTEOPOROSIS	TRUE	reported	textfile	3	196290163	ZDHHC19	5.3808e-11	24900	0.0293172	exposure	TRUE	reported	5ka1Wv	textfile	2	1	TRUE	483725	0.00172533	43.0315	105.157
ZDHHC19	rs115761639	T	A	T	A	-0.0886029	-0.000656988	0.149856	0.142868	FALSE	TRUE	FALSE	finngen_R12_M13_OSTEOPOROSIS	196331284	0.97454	0.020586	OSTEOPOROSIS	TRUE	reported	textfile	3	196058155	ZDHHC19	1.2507e-09	18441	0.0145884	exposure	TRUE	reported	5ka1Wv	textfile	2	1	TRUE	483725	0.0019963	36.8834	105.157
ZDHHC19	rs12053980	C	A	C	A	-0.173895	-0.00573583	0.855738	0.155593	FALSE	FALSE	FALSE	finngen_R12_M13_OSTEOPOROSIS	196240624	0.771177	0.0197219	OSTEOPOROSIS	TRUE	reported	textfile	3	195967495	ZDHHC19	6.3568e-45	26490	0.0123651	exposure	TRUE	reported	5ka1Wv	textfile	2	1	TRUE	483725	0.00741085	197.764	105.157
ZDHHC19	rs13315991	T	C	T	C	-0.109106	0.000999835	0.186395	0.1564	FALSE	FALSE	FALSE	finngen_R12_M13_OSTEOPOROSIS	196116126	0.959819	0.0198456	OSTEOPOROSIS	TRUE	reported	textfile	3	195842997	ZDHHC19	3.2409e-19	22235	0.0121771	exposure	TRUE	reported	5ka1Wv	textfile	2	1	TRUE	483725	0.00359761	80.2744	105.157
ZDHHC19	rs139902270	T	C	T	C	-0.369423	0.0383258	0.0324575	0.018682	FALSE	FALSE	FALSE	finngen_R12_M13_OSTEOPOROSIS	196207382	0.4786	0.0540901	OSTEOPOROSIS	TRUE	reported	textfile	3	195934253	ZDHHC19	1.0997e-46	24016	0.0257479	exposure	TRUE	reported	5ka1Wv	textfile	2	1	TRUE	483725	0.00849879	205.839	105.157
ZDHHC19	rs144713505	T	C	T	C	0.144525	-0.000168339	0.962442	0.0337986	FALSE	FALSE	FALSE	finngen_R12_M13_OSTEOPOROSIS	196219187	0.996637	0.0399341	OSTEOPOROSIS	TRUE	reported	textfile	3	195946058	ZDHHC19	1.3731e-09	24309	0.0238541	exposure	TRUE	reported	5ka1Wv	textfile	2	1	TRUE	483725	0.00150777	36.7048	105.157
ZDHHC19	rs1823236	T	C	T	C	0.0521623	-0.0134758	0.48673	0.546648	FALSE	FALSE	FALSE	finngen_R12_M13_OSTEOPOROSIS	196037428	0.34897	0.0143881	OSTEOPOROSIS	TRUE	reported	textfile	3	195764299	ZDHHC19	2.1559e-08	23060	0.00931619	exposure	TRUE	reported	5ka1Wv	textfile	2	1	TRUE	483725	0.00135765	31.3472	105.157
ZDHHC19	rs2035531	C	A	C	A	0.0709788	0.0164027	0.68743	0.346532	FALSE	FALSE	FALSE	finngen_R12_M13_OSTEOPOROSIS	196590044	0.290502	0.0155178	OSTEOPOROSIS	TRUE	reported	textfile	3	196316915	ZDHHC19	7.7693e-11	19546	0.0109111	exposure	TRUE	reported	5ka1Wv	textfile	2	1	TRUE	483725	0.00216035	42.3133	105.157
ZDHHC19	rs28651009	T	C	T	C	0.0801518	-0.00156909	0.356483	0.363079	FALSE	FALSE	FALSE	finngen_R12_M13_OSTEOPOROSIS	196137525	0.917266	0.015105	OSTEOPOROSIS	TRUE	reported	textfile	3	195864396	ZDHHC19	1.3993e-16	23175	0.00969785	exposure	TRUE	reported	5ka1Wv	textfile	2	1	TRUE	483725	0.00293885	68.3027	105.157
ZDHHC19	rs3096343	C	A	C	A	-0.0561458	-0.0146605	0.464882	0.401543	FALSE	FALSE	FALSE	finngen_R12_M13_OSTEOPOROSIS	195798429	0.315405	0.0146029	OSTEOPOROSIS	TRUE	reported	textfile	3	195525300	ZDHHC19	1.5037e-10	26155	0.0087662	exposure	TRUE	reported	5ka1Wv	textfile	2	1	TRUE	483725	0.00156594	41.0183	105.157
ZDHHC19	rs35821144	T	C	T	C	-0.0569173	0.00205324	0.318545	0.281022	FALSE	FALSE	FALSE	finngen_R12_M13_OSTEOPOROSIS	195590839	0.897884	0.0159991	OSTEOPOROSIS	TRUE	reported	textfile	3	195317710	ZDHHC19	1.5014e-08	22788	0.0100537	exposure	TRUE	reported	5ka1Wv	textfile	2	1	TRUE	483725	0.00140448	32.0475	105.157
ZDHHC19	rs3850642	A	G	A	G	0.238745	0.00736376	0.917487	0.0495023	FALSE	FALSE	FALSE	finngen_R12_M13_OSTEOPOROSIS	196191775	0.824479	0.0332018	OSTEOPOROSIS	TRUE	reported	textfile	3	195918646	ZDHHC19	7.5601e-49	25002	0.0162531	exposure	TRUE	reported	5ka1Wv	textfile	2	1	TRUE	483725	0.00855637	215.755	105.157
ZDHHC19	rs4916521	A	G	A	G	0.204065	-0.0110189	0.289034	0.288349	FALSE	FALSE	FALSE	finngen_R12_M13_OSTEOPOROSIS	196221636	0.483932	0.0157414	OSTEOPOROSIS	TRUE	reported	textfile	3	195948507	ZDHHC19	5.5853e-101	26592	0.00956556	exposure	TRUE	reported	5ka1Wv	textfile	2	1	TRUE	483725	0.0168266	455.075	105.157
ZDHHC19	rs55813550	G	A	G	A	-0.105888	0.00611534	0.294432	0.2984	FALSE	FALSE	FALSE	finngen_R12_M13_OSTEOPOROSIS	195826531	0.695918	0.0156468	OSTEOPOROSIS	TRUE	reported	textfile	3	195553402	ZDHHC19	1.5072e-24	22450	0.0103542	exposure	TRUE	reported	5ka1Wv	textfile	2	1	TRUE	483725	0.0046369	104.574	105.157
ZDHHC19	rs62409175	A	C	A	C	-0.0663686	0.0157534	0.173574	0.186038	FALSE	FALSE	FALSE	finngen_R12_M13_OSTEOPOROSIS	196307591	0.393527	0.0184631	OSTEOPOROSIS	TRUE	reported	textfile	3	196034462	ZDHHC19	8.9561e-09	26156	0.011544	exposure	TRUE	reported	5ka1Wv	textfile	2	1	TRUE	483725	0.0012621	33.0508	105.157
ZDHHC19	rs62410505	A	G	A	G	-0.275939	0.0652513	0.0364653	0.0267526	FALSE	FALSE	FALSE	finngen_R12_M13_OSTEOPOROSIS	196163884	0.142973	0.0445459	OSTEOPOROSIS	TRUE	reported	textfile	3	195890755	ZDHHC19	6.8968e-27	21541	0.0257027	exposure	TRUE	reported	5ka1Wv	textfile	2	1	TRUE	483725	0.00532213	115.247	105.157
ZDHHC19	rs67751943	G	A	G	A	-0.0997918	0.00375729	0.542038	0.426288	FALSE	FALSE	FALSE	finngen_R12_M13_OSTEOPOROSIS	196200556	0.796784	0.0145908	OSTEOPOROSIS	TRUE	reported	textfile	3	195927427	ZDHHC19	2.432e-16	13595	0.0121721	exposure	TRUE	reported	5ka1Wv	textfile	2	1	TRUE	483725	0.00491968	67.2039	105.157
ZDHHC19	rs6787075	C	G	C	G	0.110626	-0.0292397	0.0506763	0.0534545	FALSE	TRUE	FALSE	finngen_R12_M13_OSTEOPOROSIS	196203342	0.363776	0.0321954	OSTEOPOROSIS	TRUE	reported	textfile	3	195930213	ZDHHC19	3.5518e-08	25801	0.0200704	exposure	TRUE	reported	5ka1Wv	textfile	2	1	TRUE	483725	0.00117613	30.3787	105.157
ZDHHC19	rs7374260	C	T	C	T	0.100681	0.0183133	0.538089	0.374375	FALSE	FALSE	FALSE	finngen_R12_M13_OSTEOPOROSIS	196431461	0.217714	0.0148571	OSTEOPOROSIS	TRUE	reported	textfile	3	196158332	ZDHHC19	5.2534e-31	26609	0.0086949	exposure	TRUE	reported	5ka1Wv	textfile	2	1	TRUE	483725	0.00501364	134.07	105.157
ZDHHC19	rs75792959	C	T	C	T	-0.27131	0.0238971	0.0309273	0.0312152	FALSE	FALSE	FALSE	finngen_R12_M13_OSTEOPOROSIS	196533072	0.563819	0.0414033	OSTEOPOROSIS	TRUE	reported	textfile	3	196259943	ZDHHC19	5.203e-21	20047	0.0288477	exposure	TRUE	reported	5ka1Wv	textfile	2	1	TRUE	483725	0.00439286	88.4433	105.157
ZDHHC19	rs7622459	A	G	A	G	-0.100004	0.0160663	0.391189	0.389906	FALSE	FALSE	FALSE	finngen_R12_M13_OSTEOPOROSIS	196199814	0.277193	0.0147853	OSTEOPOROSIS	TRUE	reported	textfile	3	195926685	ZDHHC19	9.9465e-28	25002	0.00916354	exposure	TRUE	reported	5ka1Wv	textfile	2	1	TRUE	483725	0.00474104	119.091	105.157
ZDHHC19	rs7623111	G	A	G	A	-0.101531	0.0148432	0.588443	0.392393	FALSE	FALSE	FALSE	finngen_R12_M13_OSTEOPOROSIS	196526851	0.310991	0.0146506	OSTEOPOROSIS	TRUE	reported	textfile	3	196253722	ZDHHC19	1.3192e-30	26486	0.00882896	exposure	TRUE	reported	5ka1Wv	textfile	2	1	TRUE	483725	0.00496822	132.235	105.157
ZDHHC19	rs78180666	C	T	C	T	0.149824	-0.0140498	0.0732467	0.112175	FALSE	FALSE	FALSE	finngen_R12_M13_OSTEOPOROSIS	196169101	0.53556	0.0226777	OSTEOPOROSIS	TRUE	reported	textfile	3	195895972	ZDHHC19	4.2755e-19	26165	0.0167783	exposure	TRUE	reported	5ka1Wv	textfile	2	1	TRUE	483725	0.00303824	79.7317	105.157
ZDHHC19	rs79051088	T	C	T	C	-0.143632	-0.0204865	0.0535518	0.0518428	FALSE	FALSE	FALSE	finngen_R12_M13_OSTEOPOROSIS	196176584	0.529983	0.0326202	OSTEOPOROSIS	TRUE	reported	textfile	3	195903455	ZDHHC19	1.3442e-11	21876	0.0212356	exposure	TRUE	reported	5ka1Wv	textfile	2	1	TRUE	483725	0.00208686	45.7435	105.157
ZDHHC19	rs939892	T	C	T	C	0.0922645	0.0244752	0.140428	0.13545	FALSE	FALSE	FALSE	finngen_R12_M13_OSTEOPOROSIS	196199363	0.241309	0.0208883	OSTEOPOROSIS	TRUE	reported	textfile	3	195926234	ZDHHC19	1.5972e-13	26494	0.0125038	exposure	TRUE	reported	5ka1Wv	textfile	2	1	TRUE	483725	0.0020509	54.4441	105.157
ZDHHC19	rs9823320	G	A	G	A	-0.105441	0.0101061	0.0702207	0.0761139	FALSE	FALSE	FALSE	finngen_R12_M13_OSTEOPOROSIS	196044758	0.711038	0.0272797	OSTEOPOROSIS	TRUE	reported	textfile	3	195771629	ZDHHC19	8.2143e-09	22885	0.0182931	exposure	TRUE	reported	5ka1Wv	textfile	2	1	TRUE	483725	0.00144966	33.2208	105.157
ZDHHC19	rs9842342	T	G	T	G	-0.070767	0.0400165	0.199559	0.20959	FALSE	FALSE	FALSE	finngen_R12_M13_OSTEOPOROSIS	196173437	0.0239811	0.0177265	OSTEOPOROSIS	TRUE	reported	textfile	3	195900308	ZDHHC19	1.2912e-10	25827	0.011009	exposure	TRUE	reported	5ka1Wv	textfile	2	1	TRUE	483725	0.00159734	41.3173	105.157
ZDHHC20	rs112506767	C	T	C	T	-0.200009	-0.000144094	0.0297937	0.0428282	FALSE	FALSE	FALSE	finngen_R12_M13_OSTEOPOROSIS	21354741	0.996802	0.0359508	OSTEOPOROSIS	TRUE	reported	textfile	13	21928880	ZDHHC20	2.2358e-10	17403	0.0315267	exposure	TRUE	reported	vnufTs	textfile	2	1	TRUE	483725	0.00230735	40.243	104.856
ZDHHC20	rs113842275	A	C	A	C	0.109807	-0.00196089	0.951664	0.0418057	FALSE	FALSE	FALSE	finngen_R12_M13_OSTEOPOROSIS	21345471	0.95753	0.036822	OSTEOPOROSIS	TRUE	reported	textfile	13	21919610	ZDHHC20	8.6335e-09	29863	0.0190783	exposure	TRUE	reported	vnufTs	textfile	2	1	TRUE	483725	0.00110807	33.1247	104.856
ZDHHC20	rs116975298	T	C	T	C	-0.254562	-0.0313443	0.0226386	0.0470836	FALSE	FALSE	FALSE	finngen_R12_M13_OSTEOPOROSIS	21420710	0.355699	0.0339374	OSTEOPOROSIS	TRUE	reported	textfile	13	21994849	ZDHHC20	2.104e-16	23539	0.030984	exposure	TRUE	reported	vnufTs	textfile	2	1	TRUE	483725	0.00285942	67.4953	104.856
ZDHHC20	rs117322839	A	G	A	G	0.209881	-0.0499963	0.0201787	0.0261598	FALSE	FALSE	FALSE	finngen_R12_M13_OSTEOPOROSIS	21493363	0.26733	0.0450729	OSTEOPOROSIS	TRUE	reported	textfile	13	22067502	ZDHHC20	5.0654e-11	24774	0.0319497	exposure	TRUE	reported	vnufTs	textfile	2	1	TRUE	483725	0.00173884	43.1496	104.856
ZDHHC20	rs12583648	C	G	C	G	-0.0680521	0.0107732	0.358888	0.3573	FALSE	TRUE	FALSE	finngen_R12_M13_OSTEOPOROSIS	21325916	0.470397	0.0149248	OSTEOPOROSIS	TRUE	reported	textfile	13	21900055	ZDHHC20	6.1052e-16	30688	0.008415	exposure	TRUE	reported	vnufTs	textfile	2	1	TRUE	483725	0.00212658	65.3953	104.856
ZDHHC20	rs148153530	T	C	T	C	-0.262408	0.0997691	0.0143747	0.0106636	FALSE	FALSE	FALSE	finngen_R12_M13_OSTEOPOROSIS	21339492	0.149371	0.0691996	OSTEOPOROSIS	TRUE	reported	textfile	13	21913631	ZDHHC20	1.9631e-10	20757	0.0412333	exposure	TRUE	reported	vnufTs	textfile	2	1	TRUE	483725	0.00194737	40.4966	104.856
ZDHHC20	rs2181329	A	C	A	C	0.168991	-0.0105157	0.806365	0.17906	FALSE	FALSE	FALSE	finngen_R12_M13_OSTEOPOROSIS	21510813	0.575338	0.0187711	OSTEOPOROSIS	TRUE	reported	textfile	13	22084952	ZDHHC20	1.7924e-61	30688	0.0102151	exposure	TRUE	reported	vnufTs	textfile	2	1	TRUE	483725	0.00883923	273.66	104.856
ZDHHC20	rs261392	T	A	T	A	0.0553259	-0.0194818	0.667557	0.653613	FALSE	TRUE	FALSE	finngen_R12_M13_OSTEOPOROSIS	21231023	0.197287	0.0151101	OSTEOPOROSIS	TRUE	reported	textfile	13	21805162	ZDHHC20	1.0694e-10	30688	0.00856837	exposure	TRUE	reported	vnufTs	textfile	2	1	TRUE	483725	0.00135676	41.6901	104.856
ZDHHC20	rs2798259	A	T	A	T	0.0763417	0.0156104	0.435823	0.488153	FALSE	TRUE	TRUE	finngen_R12_M13_OSTEOPOROSIS	21616379	0.275718	0.0143216	OSTEOPOROSIS	TRUE	reported	textfile	13	22190518	ZDHHC20	3.527e-21	31132	0.008082	exposure	TRUE	reported	vnufTs	textfile	2	1	FALSE	483725	0.00285783	89.2193	104.856
ZDHHC20	rs41284199	C	T	C	T	0.196673	0.0249679	0.0177233	0.0210226	FALSE	FALSE	FALSE	finngen_R12_M13_OSTEOPOROSIS	21376570	0.620143	0.0503743	OSTEOPOROSIS	TRUE	reported	textfile	13	21950709	ZDHHC20	2.4389e-10	29760	0.0310656	exposure	TRUE	reported	vnufTs	textfile	2	1	TRUE	483725	0.00134497	40.0776	104.856
ZDHHC20	rs4770150	A	G	A	G	0.121039	-0.0202066	0.126165	0.133789	FALSE	FALSE	FALSE	finngen_R12_M13_OSTEOPOROSIS	21384495	0.338545	0.0211135	OSTEOPOROSIS	TRUE	reported	textfile	13	21958634	ZDHHC20	3.6226e-21	27605	0.0128176	exposure	TRUE	reported	vnufTs	textfile	2	1	TRUE	483725	0.00321996	89.1676	104.856
ZDHHC20	rs73158463	G	A	G	A	-0.144691	0.00744278	0.0302725	0.0503116	FALSE	FALSE	FALSE	finngen_R12_M13_OSTEOPOROSIS	21598063	0.823523	0.0333734	OSTEOPOROSIS	TRUE	reported	textfile	13	22172202	ZDHHC20	4.9194e-08	24202	0.0265284	exposure	TRUE	reported	vnufTs	textfile	2	1	TRUE	483725	0.00122766	29.7458	104.856
ZDHHC20	rs74039340	C	T	C	T	-0.086426	0.00449711	0.158884	0.167059	FALSE	FALSE	FALSE	finngen_R12_M13_OSTEOPOROSIS	21530207	0.815505	0.0192736	OSTEOPOROSIS	TRUE	reported	textfile	13	22104346	ZDHHC20	4.9806e-15	30688	0.0110416	exposure	TRUE	reported	vnufTs	textfile	2	1	TRUE	483725	0.00199246	61.2626	104.856
ZDHHC20	rs75615472	G	A	G	A	0.109625	0.00490419	0.858373	0.124069	FALSE	FALSE	FALSE	finngen_R12_M13_OSTEOPOROSIS	21296984	0.821513	0.0217385	OSTEOPOROSIS	TRUE	reported	textfile	13	21871123	ZDHHC20	1.067e-21	31346	0.0114547	exposure	TRUE	reported	vnufTs	textfile	2	1	TRUE	483725	0.00291341	91.5848	104.856
ZDHHC20	rs77107022	T	C	T	C	-0.148608	0.036113	0.0268492	0.0145234	FALSE	FALSE	FALSE	finngen_R12_M13_OSTEOPOROSIS	21381496	0.549835	0.0603888	OSTEOPOROSIS	TRUE	reported	textfile	13	21955635	ZDHHC20	1.069e-08	28344	0.0259836	exposure	TRUE	reported	vnufTs	textfile	2	1	TRUE	483725	0.00115272	32.7081	104.856
ZDHHC20	rs79745409	A	G	A	G	-0.260715	0.0586218	0.017317	0.0055508	FALSE	FALSE	FALSE	finngen_R12_M13_OSTEOPOROSIS	21420417	0.540023	0.0956654	OSTEOPOROSIS	TRUE	reported	textfile	13	21994556	ZDHHC20	2.2733e-08	13506	0.0466421	exposure	TRUE	reported	vnufTs	textfile	2	1	TRUE	483725	0.00230806	31.2401	104.856
ZDHHC20	rs7981970	A	G	A	G	-0.228438	0.00874704	0.425358	0.428523	FALSE	FALSE	FALSE	finngen_R12_M13_OSTEOPOROSIS	21445776	0.54533	0.0144633	OSTEOPOROSIS	TRUE	reported	textfile	13	22019915	ZDHHC20	5.787e-176	31354	0.00807723	exposure	TRUE	reported	vnufTs	textfile	2	1	TRUE	483725	0.0248759	799.804	104.856
ZDHHC20	rs9506713	G	A	G	A	0.0564622	-0.00826913	0.212802	0.25659	FALSE	FALSE	FALSE	finngen_R12_M13_OSTEOPOROSIS	21609313	0.616933	0.0165316	OSTEOPOROSIS	TRUE	reported	textfile	13	22183452	ZDHHC20	1.358e-08	30192	0.0099428	exposure	TRUE	reported	vnufTs	textfile	2	1	TRUE	483725	0.00106695	32.2455	104.856
ZDHHC20	rs9509831	C	A	C	A	0.0481901	-0.00420059	0.38119	0.384228	FALSE	FALSE	FALSE	finngen_R12_M13_OSTEOPOROSIS	21666816	0.779302	0.0149899	OSTEOPOROSIS	TRUE	reported	textfile	13	22240955	ZDHHC20	1.0665e-08	29863	0.00842498	exposure	TRUE	reported	vnufTs	textfile	2	1	TRUE	483725	0.00109438	32.7151	104.856
ZDHHC20	rs9550727	T	G	T	G	0.102823	0.0057451	0.513668	0.512975	FALSE	FALSE	FALSE	finngen_R12_M13_OSTEOPOROSIS	21345254	0.69033	0.0144202	OSTEOPOROSIS	TRUE	reported	textfile	13	21919393	ZDHHC20	3.9265e-37	30688	0.00807594	exposure	TRUE	reported	vnufTs	textfile	2	1	TRUE	483725	0.00525456	162.093	104.856
ZDHHC21	rs10810237	C	T	C	T	-0.0720164	-0.00259597	0.175674	0.168388	FALSE	FALSE	FALSE	finngen_R12_M13_OSTEOPOROSIS	14782369	0.89162	0.0190523	OSTEOPOROSIS	TRUE	reported	textfile	9	14782367	ZDHHC21	9.3091e-12	30935	0.0105647	exposure	TRUE	reported	gdrUEb	textfile	2	1	TRUE	483725	0.00149984	46.4644	88.1511
ZDHHC21	rs10961673	C	G	C	G	-0.194852	-0.0107347	0.563503	0.569057	FALSE	TRUE	TRUE	finngen_R12_M13_OSTEOPOROSIS	14694061	0.455846	0.0143954	OSTEOPOROSIS	TRUE	reported	textfile	9	14694059	ZDHHC21	3.5534e-127	30813	0.0081223	exposure	TRUE	reported	gdrUEb	textfile	2	1	FALSE	483725	0.0183351	575.473	88.1511
ZDHHC21	rs113207162	A	G	A	G	-0.112237	-0.00898194	0.0727801	0.114368	FALSE	FALSE	FALSE	finngen_R12_M13_OSTEOPOROSIS	14599840	0.690521	0.0225593	OSTEOPOROSIS	TRUE	reported	textfile	9	14599838	ZDHHC21	8.3186e-13	30116	0.0156851	exposure	TRUE	reported	gdrUEb	textfile	2	1	TRUE	483725	0.00169729	51.1992	88.1511
ZDHHC21	rs118096683	C	T	C	T	-0.181697	0.0669103	0.045981	0.0748646	FALSE	FALSE	FALSE	finngen_R12_M13_OSTEOPOROSIS	14692155	0.0135347	0.027096	OSTEOPOROSIS	TRUE	reported	textfile	9	14692153	ZDHHC21	7.2121e-21	30315	0.0193905	exposure	TRUE	reported	gdrUEb	textfile	2	1	TRUE	483725	0.00288804	87.7986	88.1511
ZDHHC21	rs142924957	C	T	C	T	0.179884	-0.0299601	0.0284331	0.0364804	FALSE	FALSE	FALSE	finngen_R12_M13_OSTEOPOROSIS	14648078	0.427978	0.0377971	OSTEOPOROSIS	TRUE	reported	textfile	9	14648076	ZDHHC21	3.7712e-11	24461	0.0272019	exposure	TRUE	reported	gdrUEb	textfile	2	1	TRUE	483725	0.00178457	43.7269	88.1511
ZDHHC21	rs148270922	C	A	C	A	0.153418	0.0501024	0.0296678	0.0112355	FALSE	FALSE	FALSE	finngen_R12_M13_OSTEOPOROSIS	14685888	0.468087	0.0690502	OSTEOPOROSIS	TRUE	reported	textfile	9	14685886	ZDHHC21	1.5015e-09	26960	0.0253818	exposure	TRUE	reported	gdrUEb	textfile	2	1	TRUE	483725	0.00135331	36.5321	88.1511
ZDHHC21	rs3747532	C	G	C	G	-0.0735912	0.0115821	0.317959	0.357632	FALSE	TRUE	FALSE	finngen_R12_M13_OSTEOPOROSIS	14722479	0.438004	0.0149338	OSTEOPOROSIS	TRUE	reported	textfile	9	14722477	ZDHHC21	3.6322e-17	30213	0.00873569	exposure	TRUE	reported	gdrUEb	textfile	2	1	TRUE	483725	0.00234339	70.9624	88.1511
ZDHHC21	rs4741417	T	C	T	C	0.102849	-0.00480845	0.250629	0.23184	FALSE	FALSE	FALSE	finngen_R12_M13_OSTEOPOROSIS	14686453	0.776143	0.0169104	OSTEOPOROSIS	TRUE	reported	textfile	9	14686451	ZDHHC21	1.4572e-28	30935	0.00927674	exposure	TRUE	reported	gdrUEb	textfile	2	1	TRUE	483725	0.00395767	122.909	88.1511
ZDHHC21	rs62535365	G	A	G	A	-0.103306	0.00590056	0.0770443	0.0573072	FALSE	FALSE	FALSE	finngen_R12_M13_OSTEOPOROSIS	14655791	0.848615	0.0309115	OSTEOPOROSIS	TRUE	reported	textfile	9	14655789	ZDHHC21	3.0653e-11	29078	0.0155504	exposure	TRUE	reported	gdrUEb	textfile	2	1	TRUE	483725	0.00151546	44.1304	88.1511
ZDHHC21	rs6474849	C	T	C	T	-0.149524	0.00190289	0.0569471	0.068836	FALSE	FALSE	FALSE	finngen_R12_M13_OSTEOPOROSIS	14640057	0.946074	0.0281338	OSTEOPOROSIS	TRUE	reported	textfile	9	14640055	ZDHHC21	1.0188e-17	30596	0.0174441	exposure	TRUE	reported	gdrUEb	textfile	2	1	TRUE	483725	0.00239562	73.4675	88.1511
ZDHHC21	rs7027927	A	G	A	G	-0.208542	0.0574525	0.0255613	0.0164306	FALSE	FALSE	FALSE	finngen_R12_M13_OSTEOPOROSIS	14697840	0.306058	0.0561318	OSTEOPOROSIS	TRUE	reported	textfile	9	14697838	ZDHHC21	3.4957e-15	28601	0.0264927	exposure	TRUE	reported	gdrUEb	textfile	2	1	TRUE	483725	0.0021618	61.9593	88.1511
ZDHHC21	rs72709599	A	G	A	G	0.115781	-0.0130834	0.0459028	0.0410941	FALSE	FALSE	FALSE	finngen_R12_M13_OSTEOPOROSIS	14779999	0.716721	0.0360578	OSTEOPOROSIS	TRUE	reported	textfile	9	14779997	ZDHHC21	2.1853e-09	30490	0.0193504	exposure	TRUE	reported	gdrUEb	textfile	2	1	TRUE	483725	0.00117281	35.7987	88.1511
ZDHHC21	rs73409781	T	C	T	C	0.0765403	-0.0225438	0.119621	0.111729	FALSE	FALSE	FALSE	finngen_R12_M13_OSTEOPOROSIS	14701289	0.32237	0.0227807	OSTEOPOROSIS	TRUE	reported	textfile	9	14701287	ZDHHC21	6.4837e-10	30935	0.0123886	exposure	TRUE	reported	gdrUEb	textfile	2	1	TRUE	483725	0.0012324	38.1689	88.1511
ZDHHC21	rs74388569	A	T	A	T	-0.154338	0.0212085	0.0338949	0.02807	FALSE	TRUE	FALSE	finngen_R12_M13_OSTEOPOROSIS	14581990	0.625531	0.0434576	OSTEOPOROSIS	TRUE	reported	textfile	9	14581988	ZDHHC21	3.0665e-09	22526	0.0260354	exposure	TRUE	reported	gdrUEb	textfile	2	1	TRUE	483725	0.0015576	35.1381	88.1511
ZDHHC21	rs75932934	G	A	G	A	0.209396	-0.0109994	0.0235708	0.0314383	FALSE	FALSE	FALSE	finngen_R12_M13_OSTEOPOROSIS	14632435	0.789996	0.0413022	OSTEOPOROSIS	TRUE	reported	textfile	9	14632433	ZDHHC21	5.2398e-14	28063	0.0278234	exposure	TRUE	reported	gdrUEb	textfile	2	1	TRUE	483725	0.00201422	56.6351	88.1511
ZDHHC21	rs78508117	C	A	C	A	-0.154338	0.0362605	0.0590533	0.0459328	FALSE	FALSE	FALSE	finngen_R12_M13_OSTEOPOROSIS	14670029	0.291048	0.0343433	OSTEOPOROSIS	TRUE	reported	textfile	9	14670027	ZDHHC21	1.6795e-19	30819	0.0170872	exposure	TRUE	reported	gdrUEb	textfile	2	1	TRUE	483725	0.00264022	81.579	88.1511
ZDHHC21	rs80000400	A	C	A	C	-0.126662	-0.0264815	0.0419784	0.0242433	FALSE	FALSE	FALSE	finngen_R12_M13_OSTEOPOROSIS	14524121	0.575565	0.0472989	OSTEOPOROSIS	TRUE	reported	textfile	9	14524119	ZDHHC21	1.4288e-09	28386	0.0209282	exposure	TRUE	reported	gdrUEb	textfile	2	1	TRUE	483725	0.00128873	36.6265	88.1511
ZDHHC24	rs117613663	T	C	T	C	0.111902	-0.0698623	0.0600529	0.122952	FALSE	FALSE	FALSE	finngen_R12_M13_OSTEOPOROSIS	65850582	0.00159967	0.0221366	OSTEOPOROSIS	TRUE	reported	textfile	11	65618053	ZDHHC24	3.6902e-10	27780	0.0178567	exposure	TRUE	reported	rAC3uG	textfile	2	1	TRUE	483725	0.00141167	39.2687	64.4177
ZDHHC24	rs12275815	A	G	A	G	-0.129134	0.00866325	0.0692497	0.136283	FALSE	FALSE	FALSE	finngen_R12_M13_OSTEOPOROSIS	67078533	0.680766	0.021057	OSTEOPOROSIS	TRUE	reported	textfile	11	66846004	ZDHHC24	2.4593e-14	27039	0.0169381	exposure	TRUE	reported	rAC3uG	textfile	2	1	TRUE	483725	0.00214502	58.1196	64.4177
ZDHHC24	rs141638488	G	T	G	T	0.145445	0.0388574	0.0379568	0.0705643	FALSE	FALSE	FALSE	finngen_R12_M13_OSTEOPOROSIS	66636327	0.162885	0.0278462	OSTEOPOROSIS	TRUE	reported	textfile	11	66403798	ZDHHC24	1.7871e-10	26336	0.0228017	exposure	TRUE	reported	rAC3uG	textfile	2	1	TRUE	483725	0.00154257	40.6847	64.4177
ZDHHC24	rs142463648	T	A	T	A	0.172894	-0.000752843	0.0208125	0.00954157	FALSE	TRUE	FALSE	finngen_R12_M13_OSTEOPOROSIS	66811972	0.991833	0.0735516	OSTEOPOROSIS	TRUE	reported	textfile	11	66579443	ZDHHC24	2.7344e-09	29027	0.029073	exposure	TRUE	reported	rAC3uG	textfile	2	1	TRUE	483725	0.00121689	35.3632	64.4177
ZDHHC24	rs147531523	G	A	G	A	0.191398	-0.0408117	0.0291788	0.0362337	FALSE	FALSE	FALSE	finngen_R12_M13_OSTEOPOROSIS	66417831	0.290948	0.0386458	OSTEOPOROSIS	TRUE	reported	textfile	11	66185302	ZDHHC24	3.8652e-13	25398	0.0263622	exposure	TRUE	reported	rAC3uG	textfile	2	1	TRUE	483725	0.00207114	52.7078	64.4177
ZDHHC24	rs148723727	A	C	A	C	-0.375507	0.0188731	0.0190181	0.031366	FALSE	FALSE	FALSE	finngen_R12_M13_OSTEOPOROSIS	66198161	0.64561	0.04104	OSTEOPOROSIS	TRUE	reported	textfile	11	65965632	ZDHHC24	2.8945e-34	28316	0.0307649	exposure	TRUE	reported	rAC3uG	textfile	2	1	TRUE	483725	0.00523377	148.969	64.4177
ZDHHC24	rs183088220	A	G	A	G	0.256473	0.0891653	0.0154883	0.0246935	FALSE	FALSE	FALSE	finngen_R12_M13_OSTEOPOROSIS	66511555	0.0505988	0.045612	OSTEOPOROSIS	TRUE	reported	textfile	11	66279026	ZDHHC24	1.2352e-09	18401	0.0422136	exposure	TRUE	reported	rAC3uG	textfile	2	1	TRUE	483725	0.00200201	36.9089	64.4177
ZDHHC24	rs3737525	G	A	G	A	0.123106	0.0151057	0.251832	0.372242	FALSE	FALSE	FALSE	finngen_R12_M13_OSTEOPOROSIS	66538884	0.306541	0.0147732	OSTEOPOROSIS	TRUE	reported	textfile	11	66306355	ZDHHC24	3.021e-41	31684	0.00915187	exposure	TRUE	reported	rAC3uG	textfile	2	1	TRUE	483725	0.00567843	180.931	64.4177
ZDHHC24	rs484261	C	A	C	A	-0.0507179	-0.0155861	0.294216	0.252669	FALSE	FALSE	FALSE	finngen_R12_M13_OSTEOPOROSIS	66293762	0.346005	0.0165393	OSTEOPOROSIS	TRUE	reported	textfile	11	66061233	ZDHHC24	7.1314e-09	31355	0.0087632	exposure	TRUE	reported	rAC3uG	textfile	2	1	TRUE	483725	0.00106715	33.4942	64.4177
ZDHHC24	rs601100	A	G	A	G	-0.081454	-0.0206199	0.1455	0.123015	FALSE	FALSE	FALSE	finngen_R12_M13_OSTEOPOROSIS	65912364	0.347635	0.0219551	OSTEOPOROSIS	TRUE	reported	textfile	11	65679835	ZDHHC24	7.0121e-13	31240	0.011346	exposure	TRUE	reported	rAC3uG	textfile	2	1	TRUE	483725	0.00164707	51.5362	64.4177
ZDHHC24	rs71457714	A	G	A	G	-0.0523863	-0.0246755	0.6957	0.247284	FALSE	FALSE	FALSE	finngen_R12_M13_OSTEOPOROSIS	66393681	0.138364	0.0166512	OSTEOPOROSIS	TRUE	reported	textfile	11	66161152	ZDHHC24	1.6911e-09	31240	0.00869496	exposure	TRUE	reported	rAC3uG	textfile	2	1	TRUE	483725	0.0011606	36.2971	64.4177
ZDHHC24	rs76759473	G	T	G	T	0.122395	-0.0188781	0.07362	0.114826	FALSE	FALSE	FALSE	finngen_R12_M13_OSTEOPOROSIS	65942179	0.402802	0.0225646	OSTEOPOROSIS	TRUE	reported	textfile	11	65709650	ZDHHC24	2.9204e-14	28282	0.0161004	exposure	TRUE	reported	rAC3uG	textfile	2	1	TRUE	483725	0.0020392	57.7863	64.4177
ZDHHC24	rs78650681	T	C	T	C	-0.210715	-0.0267168	0.0220822	0.0364927	FALSE	FALSE	FALSE	finngen_R12_M13_OSTEOPOROSIS	65559627	0.482455	0.0380387	OSTEOPOROSIS	TRUE	reported	textfile	11	65327098	ZDHHC24	2.0214e-12	25793	0.0299613	exposure	TRUE	reported	rAC3uG	textfile	2	1	TRUE	483725	0.00191397	49.4578	64.4177
ZDHHC24	rs7935749	T	C	T	C	-0.0715678	-0.00278965	0.450162	0.372135	FALSE	FALSE	FALSE	finngen_R12_M13_OSTEOPOROSIS	66914163	0.850374	0.0147881	OSTEOPOROSIS	TRUE	reported	textfile	11	66681634	ZDHHC24	3.1654e-19	31681	0.00798516	exposure	TRUE	reported	rAC3uG	textfile	2	1	TRUE	483725	0.00252912	80.3231	64.4177

## Sheet: S3
Supplementary Table S3: All MR Method effects of Palmitoylation genes on OP
Palmitoylation genes	nsnp	method	b	se	or	or_lci95	or_uci95	pvalue
PPT1	72	MR Egger	0.0357422	0.0211109	1.03639	0.994381	1.08017	0.0948888
PPT1	72	Weighted median	0.0505994	0.0207509	1.0519	1.00998	1.09557	0.0147519
PPT1	72	Inverse variance weighted	0.0540021	0.01368	1.05549	1.02756	1.08417	7.8962e-05
PPT1	72	Simple mode	0.0783678	0.0416754	1.08152	0.996689	1.17357	0.0641514
PPT1	72	Weighted mode	0.0497222	0.0210179	1.05098	1.00856	1.09518	0.0207294
PPT2	5	MR Egger	-0.15675	0.498093	0.854918	0.322062	2.26939	0.773607
PPT2	5	Weighted median	0.0965046	0.063078	1.10131	0.973236	1.24625	0.126035
PPT2	5	Inverse variance weighted	0.168885	0.0986569	1.18398	0.975814	1.43656	0.0869264
PPT2	5	Simple mode	0.0786748	0.0711335	1.08185	0.941061	1.24371	0.330761
PPT2	5	Weighted mode	0.0837328	0.0626623	1.08734	0.961669	1.22943	0.252416
ZDHHC1	4	MR Egger	-0.0390564	0.0990151	0.961696	0.792054	1.16767	0.731337
ZDHHC1	4	Weighted median	-0.0959724	0.063666	0.908489	0.801911	1.02923	0.131699
ZDHHC1	4	Inverse variance weighted	-0.14765	0.0876505	0.862733	0.726552	1.02444	0.0920786
ZDHHC1	4	Simple mode	-0.146886	0.130775	0.863392	0.668175	1.11564	0.343127
ZDHHC1	4	Weighted mode	-0.0937609	0.0660162	0.9105	0.799993	1.03627	0.250618
ZDHHC11	1	Wald ratio	-0.181631	0.208455	0.833909	0.554216	1.25475	0.383579
ZDHHC12	2	Inverse variance weighted	-0.251067	0.197543	0.77797	0.528215	1.14582	0.203747
ZDHHC13	20	MR Egger	0.0757557	0.0656469	1.0787	0.948463	1.22682	0.263598
ZDHHC13	20	Weighted median	0.0630035	0.0413052	1.06503	0.982205	1.15484	0.127181
ZDHHC13	20	Inverse variance weighted	0.0501095	0.030905	1.05139	0.98959	1.11704	0.104931
ZDHHC13	20	Simple mode	0.00840142	0.0657276	1.00844	0.886544	1.14709	0.899633
ZDHHC13	20	Weighted mode	0.0528405	0.0393704	1.05426	0.975968	1.13884	0.195371
ZDHHC14	40	MR Egger	0.0555168	0.0461614	1.05709	0.965645	1.15719	0.236545
ZDHHC14	40	Weighted median	0.0348764	0.0322747	1.03549	0.972017	1.10311	0.27987
ZDHHC14	40	Inverse variance weighted	0.042114	0.0209991	1.04301	1.00096	1.08684	0.044908
ZDHHC14	40	Simple mode	0.00755253	0.0573898	1.00758	0.900386	1.12754	0.895977
ZDHHC14	40	Weighted mode	0.0310003	0.0373729	1.03149	0.95863	1.10988	0.411877
ZDHHC16	3	MR Egger	0.154058	0.298312	1.16656	0.650096	2.09332	0.696519
ZDHHC16	3	Weighted median	0.325773	0.16332	1.3851	1.00568	1.90766	0.046076
ZDHHC16	3	Inverse variance weighted	0.296879	0.143513	1.34565	1.01572	1.78276	0.0385784
ZDHHC16	3	Simple mode	0.367547	0.209219	1.44419	0.958369	2.17628	0.22104
ZDHHC16	3	Weighted mode	0.365008	0.200522	1.44053	0.972374	2.13407	0.210318
ZDHHC17	28	MR Egger	-0.0221456	0.0476102	0.978098	0.890955	1.07376	0.645701
ZDHHC17	28	Weighted median	-0.0504169	0.0407242	0.950833	0.877888	1.02984	0.215713
ZDHHC17	28	Inverse variance weighted	-0.0118513	0.0297308	0.988219	0.932278	1.04752	0.690172
ZDHHC17	28	Simple mode	0.00753571	0.0718079	1.00756	0.875283	1.15984	0.917197
ZDHHC17	28	Weighted mode	-0.0524739	0.0409145	0.948879	0.875757	1.02811	0.210561
ZDHHC18	19	MR Egger	0.0123892	0.0634698	1.01247	0.894034	1.14659	0.847552
ZDHHC18	19	Weighted median	0.0562295	0.0403633	1.05784	0.977377	1.14493	0.163594
ZDHHC18	19	Inverse variance weighted	0.0418111	0.0340249	1.0427	0.975429	1.1146	0.219132
ZDHHC18	19	Simple mode	0.0124052	0.0672075	1.01248	0.887523	1.15504	0.855621
ZDHHC18	19	Weighted mode	0.0457551	0.0434099	1.04682	0.961435	1.13978	0.305816
ZDHHC19	31	MR Egger	-0.0594476	0.0653558	0.942285	0.828992	1.07106	0.370531
ZDHHC19	31	Weighted median	-0.0405206	0.0413063	0.960289	0.885608	1.04127	0.326603
ZDHHC19	31	Inverse variance weighted	-0.0488336	0.0289232	0.95234	0.899854	1.00789	0.0913366
ZDHHC19	31	Simple mode	-0.0438129	0.0704281	0.957133	0.833725	1.09881	0.53858
ZDHHC19	31	Weighted mode	-0.0280857	0.0493615	0.972305	0.882643	1.07108	0.573605
ZDHHC2	25	MR Egger	0.074932	0.0446356	1.07781	0.987525	1.17635	0.106737
ZDHHC2	25	Weighted median	0.0498421	0.0388191	1.05111	0.974098	1.1342	0.199157
ZDHHC2	25	Inverse variance weighted	0.0430982	0.0287642	1.04404	0.986808	1.10459	0.134048
ZDHHC2	25	Simple mode	0.0599209	0.0717768	1.06175	0.922414	1.22214	0.412051
ZDHHC2	25	Weighted mode	0.0630822	0.0356285	1.06511	0.993273	1.14215	0.0893377
ZDHHC20	19	MR Egger	0.00525938	0.0771207	1.00527	0.864247	1.16931	0.946425
ZDHHC20	19	Weighted median	-0.0416779	0.0528651	0.959179	0.864768	1.0639	0.430473
ZDHHC20	19	Inverse variance weighted	-0.0485672	0.0379145	0.952593	0.88437	1.02608	0.200206
ZDHHC20	19	Simple mode	-0.0500455	0.0853657	0.951186	0.804638	1.12442	0.564989
ZDHHC20	19	Weighted mode	-0.0371281	0.0536137	0.963553	0.867438	1.07032	0.497454
ZDHHC21	16	MR Egger	-0.22891	0.164782	0.7954	0.575865	1.09863	0.186482
ZDHHC21	16	Weighted median	-0.0934672	0.0790155	0.910768	0.780097	1.06333	0.23685
ZDHHC21	16	Inverse variance weighted	-0.119328	0.0564901	0.887517	0.794495	0.99143	0.0346554
ZDHHC21	16	Simple mode	-0.0901135	0.122019	0.913827	0.719449	1.16072	0.471595
ZDHHC21	16	Weighted mode	-0.0651293	0.122517	0.936946	0.736929	1.19125	0.602793
ZDHHC23	1	Wald ratio	0.0850668	0.301141	1.08879	0.603403	1.96463	0.777574
ZDHHC24	14	MR Egger	-0.0507837	0.136418	0.950484	0.727484	1.24184	0.716187
ZDHHC24	14	Weighted median	0.0180712	0.0698277	1.01824	0.887993	1.16758	0.795792
ZDHHC24	14	Inverse variance weighted	0.0240942	0.0650692	1.02439	0.901729	1.16373	0.71117
ZDHHC24	14	Simple mode	0.0658861	0.116701	1.06811	0.84972	1.34262	0.581977
ZDHHC24	14	Weighted mode	0.0164762	0.0882364	1.01661	0.85516	1.20855	0.854757
ZDHHC3	5	MR Egger	-0.335935	0.388821	0.71467	0.33353	1.53136	0.451146
ZDHHC3	5	Weighted median	0.112714	0.124709	1.11931	0.87659	1.42924	0.366093
ZDHHC3	5	Inverse variance weighted	0.112446	0.119019	1.11901	0.886183	1.41301	0.344774
ZDHHC3	5	Simple mode	0.0456322	0.210287	1.04669	0.693135	1.58058	0.838827
ZDHHC3	5	Weighted mode	0.113705	0.139135	1.12042	0.852998	1.47169	0.459676
ZDHHC4	54	MR Egger	-0.00821394	0.0285869	0.99182	0.937776	1.04898	0.775
ZDHHC4	54	Weighted median	-0.0345335	0.0266218	0.966056	0.916941	1.0178	0.194566
ZDHHC4	54	Inverse variance weighted	-0.0344995	0.0151084	0.966089	0.9379	0.995125	0.0224026
ZDHHC4	54	Simple mode	0.0640752	0.0549932	1.06617	0.95723	1.18751	0.249177
ZDHHC4	54	Weighted mode	-0.0202507	0.0298692	0.979953	0.92423	1.03904	0.500735
ZDHHC5	26	MR Egger	-0.204404	0.0717761	0.815133	0.70816	0.938265	0.00888282
ZDHHC5	26	Weighted median	-0.232785	0.0497594	0.792324	0.718698	0.873492	2.89379e-06
ZDHHC5	26	Inverse variance weighted	-0.204629	0.0351919	0.81495	0.760633	0.873146	6.0759e-09
ZDHHC5	26	Simple mode	-0.231946	0.076799	0.792989	0.682173	0.921806	0.00575217
ZDHHC5	26	Weighted mode	-0.231946	0.0472824	0.792989	0.722802	0.869991	4.75938e-05
ZDHHC6	9	MR Egger	0.160593	0.16336	1.17421	0.85249	1.61733	0.358327
ZDHHC6	9	Weighted median	0.107555	0.0780222	1.11355	0.955645	1.29755	0.168045
ZDHHC6	9	Inverse variance weighted	0.12807	0.0587857	1.13663	1.01293	1.27544	0.0293619
ZDHHC6	9	Simple mode	0.0137786	0.119377	1.01387	0.802359	1.28115	0.910956
ZDHHC6	9	Weighted mode	0.220784	0.0896275	1.24705	1.04615	1.48654	0.0391136
ZDHHC7	36	MR Egger	-0.0590895	0.0424214	0.942622	0.867417	1.02435	0.172687
ZDHHC7	36	Weighted median	-0.0756935	0.031622	0.9271	0.871384	0.986379	0.0166796
ZDHHC7	36	Inverse variance weighted	-0.0442027	0.0240926	0.95676	0.91263	1.00302	0.0665501
ZDHHC7	36	Simple mode	-0.0362474	0.0619671	0.964402	0.854103	1.08894	0.562337
ZDHHC7	36	Weighted mode	-0.0682591	0.0309654	0.934018	0.879017	0.992462	0.0341657
ZDHHC8	7	MR Egger	0.0537271	0.117872	1.0552	0.837527	1.32944	0.667639
ZDHHC8	7	Weighted median	0.136755	0.0649115	1.14655	1.00957	1.3021	0.0351357
ZDHHC8	7	Inverse variance weighted	0.172586	0.05429	1.18837	1.06842	1.3218	0.00147804
ZDHHC8	7	Simple mode	0.12827	0.109103	1.13686	0.917987	1.40792	0.284257
ZDHHC8	7	Weighted mode	0.130188	0.0758201	1.13904	0.981749	1.32154	0.136779

## Sheet: S4
Supplementary Table S4: Results of the Cochran Q,MR-Egger-intercept, and MR-PRESSO tests in the MR.
Exporsure	Outcome	Cochrans			Egger			PRESSO Outliers corrected			PRESSO Global Test RSSobs	PRSSobs	PRESSO Distortion Test
		Q	Qdf	P	intercept	se	Pintercept	beta	sd	P			beta	P
ZDHHC5	Osteoprosis	27.3373	25	0.339249	-3.51e-05	0.00973605	0.997151	NA	NA	NA	28.5779	0.413	NA	NA
PPT1	Osteoprosis	88.2578	71	0.0807431	0.00546702	0.00482101	0.260663	NA	NA	NA	92.7108	0.072	NA	NA
ZDHHC8	Osteoprosis	3.85418	6	0.696402	0.0181832	0.0160056	0.307437	NA	NA	NA	5.94831	0.689	NA	NA
ZDHHC4	Osteoprosis	52.2111	53	0.504836	-0.0063939	0.0059032	0.28375	NA	NA	NA	54.5762	0.486	NA	NA
ZDHHC6	Osteoprosis	2.96603	8	0.936471	-0.004272	0.0200205	0.837111	NA	NA	NA	5.75058	0.82	NA	NA
ZDHHC21	Osteoprosis	7.5869	15	0.939276	0.0137038	0.0193581	0.490618	NA	NA	NA	9.13507	0.919	NA	NA
ZDHHC16	Osteoprosis	0.393105	2	0.821558	0.0138546	0.0253694	0.681783	NA	NA	NA	NA	NA	NA	NA
ZDHHC14	Osteoprosis	25.8746	39	0.947171	-0.0023107	0.00708728	0.746187	NA	NA	NA	27.6286	0.948	NA	NA

## Sheet: S5
Supplementary Table S5: The result of SMR.
probeID	ProbeChr	Gene	Probe_bp	topSNP	topSNP_chr	topSNP_bp	A1	A2	Freq	b_GWAS	se_GWAS	p_GWAS	b_eQTL	se_eQTL	p_eQTL	b_SMR	se_SMR	p_SMR	p_HEIDI	nsnp_HEIDI
ENSG00000131238	1	PPT1	40538379	rs4660385	1	40559478	C	A	0.889662	0.0571713	0.022344	0.010507	0.618968	0.0302219	3.19343e-93	0.0923655	0.0363794	0.0111186	0.161516	20
ENSG00000136247	7	ZDHHC4	6617065	rs11559147	7	6617247	G	C	0.740557	-0.0264227	0.0146491	0.0712771	0.42932	0.029667	1.83954e-47	-0.0615455	0.0343857	0.0734766	0.471145	20
ENSG00000175893	9	ZDHHC21	14611069	rs71476227	9	14693270	A	G	0.579523	-0.00954358	0.0143685	0.506562	0.146721	0.0197957	1.24625e-13	-0.0650458	0.0983232	0.508259	0.507607	7
ENSG00000023041	10	ZDHHC6	114190058	rs3824624	10	114206754	C	G	0.709742	-0.0100384	0.0158783	0.527249	-0.145759	0.0206621	1.73324e-12	0.0688698	0.109372	0.528901	0.296712	12
ENSG00000156599	11	ZDHHC5	57435219	rs1783985	11	57431470	A	G	0.599404	-0.0393133	0.0154966	0.0111841	0.103357	0.0153124	1.47951e-11	-0.380364	0.160173	0.0175626	0.0967983	20

## Sheet: S6
Supplementary Table S6: The results of colocalization analysis.
Gene	nsnps	PP.H0	PP.H1	PP.H2	PP.H3	PP.H4
ZDHHC5	26	5.77137e-188	0.0532215	1.10322e-189	7.06396e-05	0.946708
PPT1	72	0	0.950591	0	0.0376613	0.0117477
ZDHHC8	7	2.65522e-69	0.965549	7.04962e-73	0.000222125	0.0342286
ZDHHC4	54	0	0.987445	0	0.00154213	0.0110128
ZDHHC6	9	1.09136e-74	0.847556	3.31537e-78	0.000105135	0.152339
ZDHHC21	17	4.54504e-120	0.990047	2.70712e-123	0.000580321	0.00937249
ZDHHC16	3	4.15281e-08	0.970987	3.91733e-12	6.2643e-05	0.0289499
ZDHHC14	40	5.94092e-172	0.990375	5.16366e-175	0.000852031	0.00877276

## Sheet: S7
Supplementary Table S7: Methylation sites of ZDHHC5 and PPT1.
Probe ID	Basic Information	TS (Hyper)	TS (Hypo)	Cor(age)	Sex difference score	Ancestry (Hyper)	Ancestry (Hypo)
cg05995172	Location:chr11 57434667CpG Island: IslandRelated Gene: ZDHHC5	0.262484	0.0260764	0.0041103	'-0.00156394	0.509326	0.033641
cg10284592	Location:chr11 57434942CpG Island: ShoreRelated Gene: ZDHHC5	0.600675	0.0220094	0.0472193	'-0.00191626	0.510093	0.00547684
cg17966709	Location:chr11 57435952CpG Island: ShoreRelated Gene: ZDHHC5	0.36263	0.0431379	0.0953624	0.010002	0.281577	0.0260506
cg18493899	Location:chr11 57435499CpG Island: ShoreRelated Gene: ZDHHC5	0.266496	0.00427607	0.0185176	0.000205435	0.0594538	0.000609451
cg22663124	Location:chr11 57435473CpG Island: ShoreRelated Gene: ZDHHC5	0.157127	0.0229082	'-0.153002	'-0.0006245	0.153364	0.0218534
cg00251705	Location:chr11 57434686CpG Island: IslandRelated Gene: ZDHHC5	0.56579	0.00565217	'-0.0309948	'-0.000673931	0.281205	0.00241266
cg06339248	Location:chr11 57435803CpG Island: ShoreRelated Gene: ZDHHC5	0.447577	0.0221319	0.00156565	'-0.00189641	0.235332	0.0157855
cg08140255	Location:chr11 57467618CpG Island: Open seaRelated Gene: ZDHHC5	0.0336751	0.755489	'-0.0589683	0.000747696	0.00466294	0.301235
cg09122158	Location:chr11 57436238CpG Island: ShoreRelated Gene: ZDHHC5	0.482323	0.0125572	0.182179	0.000734196	0.37706	0.00751087
cg10363915	Location:chr11 57438680CpG Island: ShelfRelated Gene: ZDHHC5	0.0672576	0.786609	0.114656	'-0.0138482	0.00206322	0.0670339
cg13473383	Location:chr11 57434378CpG Island: ShoreRelated Gene: ZDHHC5	0.591451	0.0407344	'-0.212	0.00181102	0.233305	0.0343604
cg13582500	Location:chr11 57436966CpG Island: ShelfRelated Gene: ZDHHC5	0.27447	0.413334	'-0.0506548	'-0.0321606	0.277962	0.376625
cg14596450	Location:chr11 57459649CpG Island: Open seaRelated Gene: ZDHHC5	0.0862801	0.513594	'-0.0708295	'-0.00794126	0.0226724	0.146264
cg18039855	Location:chr11 57434952CpG Island: ShoreRelated Gene: ZDHHC5	0.538538	0.0109978	'-0.127361	'-0.000564543	0.286814	0.00432862
cg21606915	Location:chr11 57434710CpG Island: IslandRelated Gene: ZDHHC5	0.267279	0.0063697	'-0.215049	'-0.000184193	0.444288	0.0078053
cg26816128	Location:chr11 57434555CpG Island: IslandRelated Gene: ZDHHC5	0.292184	0.00701402	'-0.19178	'-0.000488116	0.240679	0.00767552
cg27636058	Location:chr11 57443308CpG Island: Open seaRelated Gene: ZDHHC5	0.102306	0.641269	0.106195	'-0.00826207	0.0644795	0.333153
cg15392351	Location:chr1 40563091CpG Island: IslandRelated Gene: PPT1	0.419358	0.0112065	0.00369696	0.000304322	0.482497	0.0166921
cg04560534	Location:chr1 40557841CpG Island: Open seaRelated Gene: PPT1	0.0330052	0.486637	'-0.207038	0.00407208	0.0383911	0.286063
cg07033722	Location:chr1 40539032CpG Island: Open seaRelated Gene: PPT1	0.101287	0.823291	0.113805	0.0069783	0.399647	0.321289
cg10827045	Location:chr1 40562842CpG Island: IslandRelated Gene: PPT1	0.487345	0.00788514	'-0.234586	'-0.00198921	0.202932	0.00667543
cg15568225	Location:chr1 40537438CpG Island: Open seaRelated Gene: CAP1 PPT1	0.142238	0.129332	0.196936	0.00163819	0.0709553	0.130064
cg17015179	Location:chr1 40543323CpG Island: Open seaRelated Gene: PPT1	0.0440526	0.607461	'-0.0217695	0.00176775	0.0175253	0.114293
cg17130791	Location:chr1 40562564CpG Island: ShoreRelated Gene: PPT1	0.598209	0.0258563	0.0741056	'-0.00377024	0.141871	0.0131352
cg18212197	Location:chr1 40563405CpG Island: ShoreRelated Gene: PPT1	0.467116	0.0311163	0.00540513	0.00509042	0.37267	0.0230105
cg19736671	Location:chr1 40562678CpG Island: IslandRelated Gene: PPT1	0.411054	0.00839836	'-0.145288	'-0.0000715649	0.179022	0.008133
cg20900524	Location:chr1 40563271CpG Island: ShoreRelated Gene: PPT1	0.377794	0.0206654	'-0.176756	'-0.0000376567	0.268723	0.0106907
cg22716190	Location:chr1 40560154CpG Island: ShelfRelated Gene: PPT1	0.0260914	0.486833	'-0.0958797	0.00346861	0.0181768	0.38828
cg24788636	Location:chr1 40562667CpG Island: IslandRelated Gene: PPT1	0.463952	0.0131048	'-0.0286811	4.11e-05	0.207697	0.00370908

## Sheet: S8
Supplementary Table S8: SNPS associated with the MR Effect of DNA methylation sites and genes.
DNA methylation sites	SNP	effect_allele.exposure	other_allele.exposure	effect_allele.outcome	other_allele.outcome	beta.exposure	beta.outcome	eaf.exposure	eaf.outcome	remove	palindromic	ambiguous	id.outcome	chr.outcome	pos.outcome	gene.outcome	pval.outcome	se.outcome	outcome	mr_keep.outcome	pval_origin.outcome	data_source.outcome	se.exposure	pval.exposure	samplesize.exposure	chr.exposure	pos.exposure	exposure	mr_keep.exposure	pval_origin.exposure	id.exposure	data_source.exposure	action	SNP_index	mr_keep	samplesize.outcome	R2	f	meanf
cg13473383	rs1783980	C	T	C	T	0.0937192	-0.215447	0.4409	0.419189	FALSE	FALSE	FALSE	ZDHHC5	11	57448325	ZDHHC5	1.6313e-153	0.00816293	ZDHHC5	TRUE	reported	textfile	0.0085715	7.945e-28	27747	11	57448325	exposure	TRUE	reported	83o6zL	textfile	2	1	TRUE	NA	0.00429003	119.54	115.686
cg13473383	rs4611222	A	G	A	G	0.0959692	-0.207412	0.4275	0.411754	FALSE	FALSE	FALSE	ZDHHC5	11	57552265	ZDHHC5	1.0626e-141	0.00818409	ZDHHC5	TRUE	reported	textfile	0.0087193	3.555e-28	26879	11	57552265	exposure	TRUE	reported	83o6zL	textfile	2	1	TRUE	NA	0.00448678	121.135	115.686
cg13473383	rs592785	C	T	C	T	0.0937787	-0.181767	0.4137	0.398854	FALSE	FALSE	FALSE	ZDHHC5	11	57666611	ZDHHC5	7.556e-107	0.00827863	ZDHHC5	TRUE	reported	textfile	0.0090918	6.052e-25	24995	11	57666611	exposure	TRUE	reported	83o6zL	textfile	2	1	TRUE	NA	0.00423849	106.383	115.686
cg04560534	rs12133597	G	A	G	A	0.173131	-0.304117	0.2143	0.20365	FALSE	FALSE	FALSE	PPT1	1	40663732	PPT1	1e-200	0.00988236	PPT1	TRUE	reported	textfile	0.0105362	1e-200	26216	1	40663732	exposure	TRUE	reported	DQt45R	textfile	2	1	TRUE	NA	0.0101945	269.99	261.666
cg04560534	rs143109147	C	T	C	T	0.331369	-0.729862	0.0224	0.0211697	FALSE	FALSE	FALSE	PPT1	1	40387371	PPT1	1.0186e-136	0.0293266	PPT1	TRUE	reported	textfile	0.039665	6.588e-17	16309	1	40387371	exposure	TRUE	reported	DQt45R	textfile	2	1	TRUE	NA	0.00426116	69.7842	261.666
cg04560534	rs148774904	A	G	A	G	0.47624	-1.17768	0.0146	0.0164349	FALSE	FALSE	FALSE	PPT1	1	40675704	PPT1	1e-200	0.0351305	PPT1	TRUE	reported	textfile	0.0739884	1e-200	6486	1	40675704	exposure	TRUE	reported	DQt45R	textfile	2	1	TRUE	NA	0.00634719	41.4181	261.666
cg04560534	rs16827064	T	C	T	C	-0.13976	0.560869	0.0946	0.090379	FALSE	FALSE	FALSE	PPT1	1	40688132	PPT1	1e-200	0.01388	PPT1	TRUE	reported	textfile	0.0152074	1e-200	25708	1	40688132	exposure	TRUE	reported	DQt45R	textfile	2	1	TRUE	NA	0.00327463	84.4541	261.666
cg04560534	rs4233484	T	C	T	C	0.275417	-0.522736	0.146	0.142677	FALSE	FALSE	FALSE	PPT1	1	40462662	PPT1	1e-200	0.0113584	PPT1	TRUE	reported	textfile	0.0140696	1e-200	19862	1	40462662	exposure	TRUE	reported	DQt45R	textfile	2	1	TRUE	NA	0.0189276	383.155	261.666
cg04560534	rs56654546	T	A	T	A	-0.145487	0.636561	0.0996	0.0928599	FALSE	TRUE	FALSE	PPT1	1	40556942	PPT1	1e-200	0.0138407	PPT1	TRUE	reported	textfile	0.0146172	1e-200	26387	1	40556942	exposure	TRUE	reported	DQt45R	textfile	2	1	TRUE	NA	0.00374029	99.058	261.666
cg04560534	rs6600313	T	C	T	C	0.517974	-1.44517	0.1131	0.117521	FALSE	FALSE	FALSE	PPT1	1	40562993	PPT1	1e-200	0.0123748	PPT1	TRUE	reported	textfile	0.0133912	1e-200	26640	1	40562993	exposure	TRUE	reported	DQt45R	textfile	2	1	TRUE	NA	0.0531756	1496.04	261.666
cg04560534	rs72670697	A	C	A	C	0.298052	-0.688923	0.0335	0.036418	FALSE	FALSE	FALSE	PPT1	1	40841006	PPT1	1.3171e-197	0.0229717	PPT1	TRUE	reported	textfile	0.0489605	1e-200	6798	1	40841006	exposure	TRUE	reported	DQt45R	textfile	2	1	TRUE	NA	0.00542187	37.0479	261.666
cg04560534	rs75787400	A	G	A	G	0.311493	-0.619279	0.03	0.0216455	FALSE	FALSE	FALSE	PPT1	1	40261243	PPT1	1.7232e-99	0.0292497	PPT1	TRUE	reported	textfile	0.0468807	3.045e-11	9601	1	40261243	exposure	TRUE	reported	DQt45R	textfile	2	1	TRUE	NA	0.00457719	44.1385	261.666
cg04560534	rs79638111	G	A	G	A	0.42499	-1.13972	0.0202	0.0215607	FALSE	FALSE	FALSE	PPT1	1	40736473	PPT1	1e-200	0.0294947	PPT1	TRUE	reported	textfile	0.0444085	1e-200	14393	1	40736473	exposure	TRUE	reported	DQt45R	textfile	2	1	TRUE	NA	0.00632294	91.5725	261.666
cg07033722	rs10889209	G	A	G	A	-0.0996819	-0.0248273	0.3608	0.644038	FALSE	FALSE	FALSE	PPT1	1	40708853	PPT1	0.00281914	0.00831289	PPT1	TRUE	reported	textfile	0.0091935	2.16e-27	25611	1	40708853	exposure	TRUE	reported	15Ajj7	textfile	2	1	TRUE	NA	0.00456936	117.554	114.32
cg07033722	rs12047200	G	A	G	A	-0.139415	-0.504243	0.1517	0.14966	FALSE	FALSE	FALSE	PPT1	1	40478414	PPT1	1e-200	0.0112161	PPT1	TRUE	reported	textfile	0.0129656	1e-200	23265	1	40478414	exposure	TRUE	reported	15Ajj7	textfile	2	1	TRUE	NA	0.00494514	115.61	114.32
cg07033722	rs4492609	C	T	C	T	-0.104481	-0.310767	0.2354	0.238171	FALSE	FALSE	FALSE	PPT1	1	40598775	PPT1	1e-200	0.00932592	PPT1	TRUE	reported	textfile	0.0099708	1e-200	27749	1	40598775	exposure	TRUE	reported	15Ajj7	textfile	2	1	TRUE	NA	0.00394139	109.794	114.32

## Sheet: S9
Supplementary Table S9:MR Effect of DNA methylation sites on ZDHHC5 and PPT1.
DNA methylation sites	gene	method	nsnp	b	se	pval	lo_ci	up_ci	or	or_lci95	or_uci95
cg13473383	ZDHHC5	MR Egger	3	-3.55339	13.177	0.832314	-29.3803	22.2735	0.0286274	1.73902e-13	4.71258e+09
cg13473383	ZDHHC5	Weighted median	3	-2.14196	0.154133	6.62195e-44	-2.44406	-1.83986	0.117425	0.0868077	0.15884
cg13473383	ZDHHC5	Inverse variance weighted	3	-2.1349	0.103993	1.17873e-93	-2.33872	-1.93107	0.118257	0.0964506	0.144993
cg13473383	ZDHHC5	Simple mode	3	-2.20291	0.187243	0.00714736	-2.5699	-1.83591	0.110482	0.0765429	0.159468
cg13473383	ZDHHC5	Weighted mode	3	-2.18491	0.198487	0.00815191	-2.57395	-1.79588	0.112488	0.0762342	0.165982
cg04560534	PPT1	MR Egger	10	-2.55358	0.450366	0.000470398	-3.4363	-1.67086	0.0778027	0.0321836	0.188085
cg04560534	PPT1	Weighted median	10	-2.55399	0.146887	1.02678e-67	-2.84189	-2.2661	0.0777704	0.0583152	0.103716
cg04560534	PPT1	Inverse variance weighted	10	-2.55236	0.190462	5.97478e-41	-2.92567	-2.17906	0.0778975	0.0536289	0.113148
cg04560534	PPT1	Simple mode	10	-2.22527	0.217233	2.92739e-06	-2.65105	-1.79949	0.108038	0.0705772	0.165383
cg04560534	PPT1	Weighted mode	10	-2.72515	0.138854	1.07235e-08	-2.9973	-2.45299	0.0655366	0.0499217	0.0860357
cg07033722	PPT1	MR Egger	3	10.2272	6.46206	0.358741	-2.43843	22.8928	27645.3	0.0872981	8.75461e+09
cg07033722	PPT1	Weighted median	3	0.618623	0.0872272	1.32111e-12	0.447657	0.789588	1.85637	1.56464	2.20249
cg07033722	PPT1	Inverse variance weighted	3	2.28395	1.04732	0.0292014	0.231202	4.33669	9.81533	1.26011	76.454
cg07033722	PPT1	Simple mode	3	3.28998	0.241644	0.0053514	2.81636	3.7636	26.8423	16.7159	43.1034
cg07033722	PPT1	Weighted mode	3	0.238506	0.0880424	0.113526	0.0659429	0.411069	1.26935	1.06817	1.50843

## Sheet: S10
Supplementary Table S10: SNPS associated with the MR Effect of DNA methylation sites and OP.
DNA methylation sites	SNP	effect_allele.exposure	other_allele.exposure	effect_allele.outcome	other_allele.outcome	beta.exposure	beta.outcome	eaf.exposure	eaf.outcome	remove	palindromic	ambiguous	id.outcome	pos.outcome	pval.outcome	se.outcome	outcome	mr_keep.outcome	pval_origin.outcome	data_source.outcome	se.exposure	pval.exposure	samplesize.exposure	chr.exposure	pos.exposure	exposure	mr_keep.exposure	pval_origin.exposure	id.exposure	data_source.exposure	action	SNP_index	mr_keep	samplesize.outcome	R2	f	meanf
cg13473383	rs1783980	C	T	C	T	0.0937192	0.0456261	0.4409	0.333999	FALSE	FALSE	FALSE	finngen_R12_M13_OSTEOPOROSIS	57680853	0.00246485	0.0150699	OP	TRUE	reported	textfile	0.0085715	7.945e-28	27747	11	57448325	exposure	TRUE	reported	Cs04VE	textfile	2	1	TRUE	NA	0.00429003	119.54	105.414
cg13473383	rs2509807	A	C	A	C	0.0989787	0.0443434	0.4182	0.318803	FALSE	FALSE	FALSE	finngen_R12_M13_OSTEOPOROSIS	57863780	0.00363982	0.0152498	OP	TRUE	reported	textfile	0.0114592	5.745e-18	15677	11	57631252	exposure	TRUE	reported	Cs04VE	textfile	2	1	TRUE	NA	0.00473642	74.5967	105.414
cg13473383	rs4611222	A	G	A	G	0.0959692	0.0449809	0.4275	0.322842	FALSE	FALSE	FALSE	finngen_R12_M13_OSTEOPOROSIS	57784793	0.0030583	0.0151869	OP	TRUE	reported	textfile	0.0087193	3.555e-28	26879	11	57552265	exposure	TRUE	reported	Cs04VE	textfile	2	1	TRUE	NA	0.00448678	121.135	105.414
cg13473383	rs592785	C	T	C	T	0.0937787	0.0453914	0.4137	0.315584	FALSE	FALSE	FALSE	finngen_R12_M13_OSTEOPOROSIS	57899139	0.00299302	0.0152913	OP	TRUE	reported	textfile	0.0090918	6.052e-25	24995	11	57666611	exposure	TRUE	reported	Cs04VE	textfile	2	1	TRUE	NA	0.00423849	106.383	105.414
cg04560534	rs12133597	G	A	G	A	0.173131	-0.0174192	0.2143	0.237219	FALSE	FALSE	FALSE	finngen_R12_M13_OSTEOPOROSIS	40198060	0.29797	0.0167364	OP	TRUE	reported	textfile	0.0105362	1e-200	26216	1	40663732	exposure	TRUE	reported	Dg9JyQ	textfile	2	1	TRUE	NA	0.0101945	269.99	261.666
cg04560534	rs143109147	C	T	C	T	0.331369	-0.162459	0.0224	0.0332565	FALSE	FALSE	FALSE	finngen_R12_M13_OSTEOPOROSIS	39921699	8.39363e-05	0.0413079	OP	TRUE	reported	textfile	0.039665	6.588e-17	16309	1	40387371	exposure	TRUE	reported	Dg9JyQ	textfile	2	1	TRUE	NA	0.00426116	69.7842	261.666
cg04560534	rs148774904	A	G	A	G	0.47624	0.142473	0.0146	0.00555245	FALSE	FALSE	FALSE	finngen_R12_M13_OSTEOPOROSIS	40210032	0.141757	0.0969676	OP	TRUE	reported	textfile	0.0739884	1e-200	6486	1	40675704	exposure	TRUE	reported	Dg9JyQ	textfile	2	1	TRUE	NA	0.00634719	41.4181	261.666
cg04560534	rs16827064	T	C	T	C	-0.13976	0.00636973	0.0946	0.0911007	FALSE	FALSE	FALSE	finngen_R12_M13_OSTEOPOROSIS	40222460	0.797524	0.0248281	OP	TRUE	reported	textfile	0.0152074	1e-200	25708	1	40688132	exposure	TRUE	reported	Dg9JyQ	textfile	2	1	TRUE	NA	0.00327463	84.4541	261.666
cg04560534	rs4233484	T	C	T	C	0.275417	-0.0698218	0.146	0.130746	FALSE	FALSE	FALSE	finngen_R12_M13_OSTEOPOROSIS	39996990	0.00108385	0.0213666	OP	TRUE	reported	textfile	0.0140696	1e-200	19862	1	40462662	exposure	TRUE	reported	Dg9JyQ	textfile	2	1	TRUE	NA	0.0189276	383.155	261.666
cg04560534	rs56654546	T	A	T	A	-0.145487	0.00466084	0.0996	0.0867733	FALSE	TRUE	FALSE	finngen_R12_M13_OSTEOPOROSIS	40091270	0.854623	0.0254381	OP	TRUE	reported	textfile	0.0146172	1e-200	26387	1	40556942	exposure	TRUE	reported	Dg9JyQ	textfile	2	1	TRUE	NA	0.00374029	99.058	261.666
cg04560534	rs6600313	T	C	T	C	0.517974	-0.0572996	0.1131	0.115216	FALSE	FALSE	FALSE	finngen_R12_M13_OSTEOPOROSIS	40097321	0.0103307	0.0223428	OP	TRUE	reported	textfile	0.0133912	1e-200	26640	1	40562993	exposure	TRUE	reported	Dg9JyQ	textfile	2	1	TRUE	NA	0.0531756	1496.04	261.666
cg04560534	rs72670697	A	C	A	C	0.298052	-0.0783468	0.0335	0.0406499	FALSE	FALSE	FALSE	finngen_R12_M13_OSTEOPOROSIS	40375334	0.0279068	0.035635	OP	TRUE	reported	textfile	0.0489605	1e-200	6798	1	40841006	exposure	TRUE	reported	Dg9JyQ	textfile	2	1	TRUE	NA	0.00542187	37.0479	261.666
cg04560534	rs75787400	A	G	A	G	0.311493	-0.110592	0.03	0.0447769	FALSE	FALSE	FALSE	finngen_R12_M13_OSTEOPOROSIS	39795571	0.00184837	0.0355193	OP	TRUE	reported	textfile	0.0468807	3.045e-11	9601	1	40261243	exposure	TRUE	reported	Dg9JyQ	textfile	2	1	TRUE	NA	0.00457719	44.1385	261.666
cg04560534	rs79638111	G	A	G	A	0.42499	-0.165893	0.0202	0.0301398	FALSE	FALSE	FALSE	finngen_R12_M13_OSTEOPOROSIS	40270801	0.000129497	0.0433434	OP	TRUE	reported	textfile	0.0444085	1e-200	14393	1	40736473	exposure	TRUE	reported	Dg9JyQ	textfile	2	1	TRUE	NA	0.00632294	91.5725	261.666
cg07033722	rs10889209	G	A	G	A	-0.0996819	-0.0180987	0.3608	0.408214	FALSE	FALSE	FALSE	finngen_R12_M13_OSTEOPOROSIS	40243181	0.211576	0.0144877	OP	TRUE	reported	textfile	0.0091935	2.16e-27	25611	1	40708853	exposure	TRUE	reported	5y95EJ	textfile	2	1	TRUE	NA	0.00456936	117.554	114.32
cg07033722	rs12047200	G	A	G	A	-0.139415	-0.0650997	0.1517	0.138494	FALSE	FALSE	FALSE	finngen_R12_M13_OSTEOPOROSIS	40012742	0.00179659	0.0208523	OP	TRUE	reported	textfile	0.0129656	1e-200	23265	1	40478414	exposure	TRUE	reported	5y95EJ	textfile	2	1	TRUE	NA	0.00494514	115.61	114.32
cg07033722	rs4492609	C	T	C	T	-0.104481	-0.0218883	0.2354	0.28964	FALSE	FALSE	FALSE	finngen_R12_M13_OSTEOPOROSIS	40133103	0.163441	0.0157064	OP	TRUE	reported	textfile	0.0099708	1e-200	27749	1	40598775	exposure	TRUE	reported	5y95EJ	textfile	2	1	TRUE	NA	0.00394139	109.794	114.32

[truncated: 2 more sheets: S11, S12]
